# Supplementary material for: Biomimetic design of an α-ketoacylphosphonium-based light-activated oxygenation auxiliary
Source: Chem Sci. 2023 Sep 8;14(38):10488–93. doi: 10.1039/d3sc03572g (PMC10548508; doi:10.1039/d3sc03572g)
Supplement: SC-014-D3SC03572G-s002 [file SC-014-D3SC03572G-s002.cif]

# Electronic Supplementary Material (ESI) for Chemical Science.
# This journal is © The Royal Society of Chemistry 2023

####################################################################### 
# 
# This file contains crystal structure data downloaded from the 
# Cambridge Structural Database (CSD) hosted by the Cambridge 
# Crystallographic Data Centre (CCDC).
# 
# Full information about CCDC data access policies and citation 
# guidelines are available at http://www.ccdc.cam.ac.uk/access/V1 
# 
# Audit and citation data items may have been added by the CCDC. 
# Please retain this information to preserve the provenance of 
# this file and to allow appropriate attribution of the data. 
# 
#######################################################################

data_RO919-3
_database_code_depnum_ccdc_archive 'CCDC 2266573'
loop_
_audit_author_name
_audit_author_address
'Ryoto Oya'
;Kanazawa University
Japan
;
_audit_update_record             
;
2023-05-31 deposited with the CCDC.	2023-09-07 downloaded from the CCDC.
;

#==============================================================================
# CHEMICAL DATA

_chemical_formula_sum            'C21 H35 Cl N O2 P'
_chemical_formula_moiety         'C21 H35 Cl N O2 P'
_chemical_formula_weight         399.94
_chemical_melting_point          ?
_chemical_absolute_configuration 'CHOOSE rm ad rmad syn or unk'

#==============================================================================
# CRYSTAL DATA
_space_group_crystal_system      orthorhombic
_space_group_name_H-M_alt        'P 21 21 21'
_space_group_name_Hall           'P 2ac 2ab'
_space_group_IT_number           19
loop_
_space_group_symop_id
_space_group_symop_operation_xyz
1 +X,+Y,+Z
2 1/2-X,-Y,1/2+Z
3 1/2+X,1/2-Y,-Z
4 -X,1/2+Y,1/2-Z
#------------------------------------------------------------------------------
_cell_length_a                   9.5728(6)
_cell_length_b                   12.9468(9)
_cell_length_c                   18.7278(10)
_cell_angle_alpha                90.0000
_cell_angle_beta                 90.0000
_cell_angle_gamma                90.0000
_cell_volume                     2321.1(3)
_cell_formula_units_Z            4
_cell_measurement_reflns_used    18177
_cell_measurement_theta_min      1.91
_cell_measurement_theta_max      27.48
_cell_measurement_temperature    296
#------------------------------------------------------------------------------
_exptl_crystal_description       block
_exptl_crystal_colour            colorless
_exptl_crystal_size_max          0.800
_exptl_crystal_size_mid          0.800
_exptl_crystal_size_min          0.700
_exptl_crystal_density_diffrn    1.144
_exptl_crystal_density_meas      ?
_exptl_crystal_density_method    'not measured'
_exptl_crystal_F_000             864.00
_exptl_absorpt_coefficient_mu    0.247
_exptl_absorpt_correction_type   multi-scan
_exptl_absorpt_process_details   'ABSCOR (Rigaku, 1995)'
_exptl_absorpt_correction_T_min  0.578
_exptl_absorpt_correction_T_max  0.841

#==============================================================================
# EXPERIMENTAL DATA

_diffrn_ambient_temperature      296
_diffrn_radiation_type           'Mo K\a'
_diffrn_radiation_wavelength     0.71075
_diffrn_measurement_device_type  'Rigaku R-AXIS RAPID'
_diffrn_measurement_method       \w
_diffrn_detector_area_resol_mean 10.000
_diffrn_reflns_number            21765
_diffrn_reflns_av_unetI/netI     0.0346
_diffrn_reflns_av_R_equivalents  0.0413
_diffrn_reflns_theta_max         27.484
_diffrn_reflns_theta_min         1.912
_diffrn_reflns_theta_full        25.242
_diffrn_measured_fraction_theta_max 0.996
_diffrn_measured_fraction_theta_full 0.998
_diffrn_reflns_Laue_measured_fraction_max 0.996
_diffrn_reflns_Laue_measured_fraction_full 0.998
_diffrn_reflns_point_group_measured_fraction_max 0.995
_diffrn_reflns_point_group_measured_fraction_full 0.996
_diffrn_reflns_limit_h_min       -10
_diffrn_reflns_limit_h_max       12
_diffrn_reflns_limit_k_min       -16
_diffrn_reflns_limit_k_max       16
_diffrn_reflns_limit_l_min       -22
_diffrn_reflns_limit_l_max       24
_diffrn_standards_number         0
_diffrn_standards_interval_count .
_diffrn_standards_decay_%        ?
_reflns_number_total             5299
_reflns_number_gt                4695
_reflns_threshold_expression     F^2^>2.0\s(F^2^)
_reflns_Friedel_coverage         0.766
_reflns_Friedel_fraction_max     0.994
_reflns_Friedel_fraction_full    0.994

#==============================================================================
# REFINEMENT DATA

_refine_special_details          
;
    Refinement was performed using all reflections. The weighted 
    R-factor (wR) and goodness of fit (S) are based on F^2^.
    R-factor (gt) are based on F. The threshold expression of
    F^2^ > 2.0 sigma(F^2^) is used only for calculating R-factor (gt).
;
_refine_ls_structure_factor_coef Fsqd
_refine_ls_R_factor_all          0.0586
_refine_ls_R_factor_gt           0.0502
_refine_ls_wR_factor_ref         0.1350
_refine_ls_wR_factor_gt          0.1299
_refine_ls_number_restraints     0
_refine_ls_hydrogen_treatment    constr
_refine_ls_number_reflns         5299
_refine_ls_number_parameters     235
_refine_ls_goodness_of_fit_ref   1.046
_refine_ls_weighting_scheme      calc
_refine_ls_weighting_details     
'w = 1/[\s^2^(Fo^2^)+(0.0694P)^2^+1.3040P] where P=(Fo^2^+2Fc^2^)/3'
_atom_sites_solution_hydrogens   geom
_atom_sites_solution_primary     direct
_atom_sites_solution_secondary   difmap
_refine_ls_shift/su_max          0.003
_refine_diff_density_max         0.63
_refine_diff_density_min         -0.63
_refine_ls_extinction_method     none
_refine_ls_extinction_coef       ?
_refine_ls_abs_structure_details 
;
 Flack x determined using 1775 quotients [(I+)-(I-)]/[(I+)+(I-)]
 (Parsons, Flack and Wagner, Acta Cryst. B69 (2013) 249-259).
;
_refine_ls_abs_structure_Flack   0.46(2)

loop_
_atom_type_symbol
_atom_type_description
_atom_type_scat_dispersion_real
_atom_type_scat_dispersion_imag
_atom_type_scat_source
C C 0.0033 0.0016
;
International Tables for Crystallography
(Vol. C, Tables 4.2.6.8 and 6.1.1.4)
;
H H 0.0000 0.0000
;
International Tables for Crystallography
(Vol. C, Table 6.1.1.4)
;
Cl Cl 0.1484 0.1585
;
International Tables for Crystallography
(Vol. C, Tables 4.2.6.8 and 6.1.1.4)
;
N N 0.0061 0.0033
;
International Tables for Crystallography
(Vol. C, Tables 4.2.6.8 and 6.1.1.4)
;
O O 0.0106 0.0060
;
International Tables for Crystallography
(Vol. C, Tables 4.2.6.8 and 6.1.1.4)
;
P P 0.1023 0.0942
;
International Tables for Crystallography
(Vol. C, Tables 4.2.6.8 and 6.1.1.4)
;

#==============================================================================
# ATOMIC COORDINATES AND THERMAL PARAMETERS

loop_
_atom_site_label
_atom_site_type_symbol
_atom_site_fract_x
_atom_site_fract_y
_atom_site_fract_z
_atom_site_U_iso_or_equiv
_atom_site_adp_type
_atom_site_occupancy
_atom_site_site_symmetry_order
_atom_site_calc_flag
_atom_site_refinement_flags_posn
_atom_site_refinement_flags_adp
_atom_site_refinement_flags_occupancy
_atom_site_disorder_assembly
_atom_site_disorder_group
Cl1 Cl 0.54089(11) 0.20461(7) 0.31750(5) 0.0421(3) Uani 1 1 d . . . . .
P1 P 0.55892(9) 0.52091(6) 0.32866(5) 0.0284(2) Uani 1 1 d . . . . .
O2 O 0.4964(3) 0.45811(19) 0.45958(13) 0.0343(6) Uani 1 1 d . . . . .
O3 O 0.8353(3) 0.4554(2) 0.38461(15) 0.0421(7) Uani 1 1 d . . . . .
N4 N 0.7648(4) 0.4022(2) 0.49498(17) 0.0345(7) Uani 1 1 d . . . . .
C5 C 0.5918(4) 0.4572(3) 0.24485(19) 0.0316(8) Uani 1 1 d . . . . .
H5A H 0.547619 0.389773 0.246460 0.038 Uiso 1 1 calc R U . . .
H5B H 0.545858 0.496439 0.207505 0.038 Uiso 1 1 calc R U . . .
C6 C 0.5169(4) 0.3958(3) 0.51893(19) 0.0348(8) Uani 1 1 d . . . . .
C7 C 0.7428(4) 0.4317(3) 0.4267(2) 0.0337(8) Uani 1 1 d . . . . .
C8 C 0.7438(4) 0.4420(3) 0.2232(2) 0.0377(9) Uani 1 1 d . . . . .
H8A H 0.791317 0.401912 0.259615 0.045 Uiso 1 1 calc R U . . .
H8B H 0.789311 0.508805 0.220135 0.045 Uiso 1 1 calc R U . . .
C9 C 0.7559(5) 0.3867(3) 0.1514(2) 0.0399(9) Uani 1 1 d . . . . .
H9A H 0.711583 0.319475 0.154758 0.048 Uiso 1 1 calc R U . . .
H9B H 0.707248 0.426279 0.115207 0.048 Uiso 1 1 calc R U . . .
C10 C 0.3780(4) 0.5538(3) 0.3326(2) 0.0321(7) Uani 1 1 d . . . . .
H10A H 0.360267 0.587099 0.378091 0.038 Uiso 1 1 calc R U . . .
H10B H 0.359050 0.604129 0.295478 0.038 Uiso 1 1 calc R U . . .
C11 C 0.5915(4) 0.4315(3) 0.40290(19) 0.0314(8) Uani 1 1 d . . . . .
H11 H 0.568487 0.361649 0.386599 0.038 Uiso 1 1 calc R U . . .
C12 C 0.6579(4) 0.6383(3) 0.3373(2) 0.0341(8) Uani 1 1 d . . . . .
H12A H 0.756184 0.622099 0.331588 0.041 Uiso 1 1 calc R U . . .
H12B H 0.631781 0.684479 0.298724 0.041 Uiso 1 1 calc R U . . .
C13 C 0.9100(5) 0.3940(3) 0.5199(2) 0.0411(9) Uani 1 1 d . . . . .
H13A H 0.910914 0.372568 0.568949 0.049 Uiso 1 1 calc R U . . .
H13B H 0.958938 0.344170 0.491366 0.049 Uiso 1 1 calc R U . . .
H13C H 0.954951 0.460028 0.515612 0.049 Uiso 1 1 calc R U . . .
C14 C 0.6523(4) 0.3681(3) 0.53809(19) 0.0347(8) Uani 1 1 d . . . . .
C15 C 0.2736(4) 0.4642(3) 0.3242(3) 0.0406(9) Uani 1 1 d . . . . .
H15A H 0.314000 0.412124 0.293206 0.049 Uiso 1 1 calc R U . . .
H15B H 0.257593 0.432854 0.370482 0.049 Uiso 1 1 calc R U . . .
C16 C 0.4027(5) 0.3690(3) 0.5595(2) 0.0425(10) Uani 1 1 d . . . . .
H16 H 0.313246 0.388579 0.545756 0.051 Uiso 1 1 calc R U . . .
C17 C 0.9076(5) 0.3730(4) 0.1294(2) 0.0474(11) Uani 1 1 d . . . . .
H17A H 0.911732 0.338063 0.084259 0.057 Uiso 1 1 calc R U . . .
H17B H 0.951280 0.439456 0.125311 0.057 Uiso 1 1 calc R U . . .
H17C H 0.955611 0.332756 0.164823 0.057 Uiso 1 1 calc R U . . .
C18 C 0.6383(5) 0.6948(3) 0.4079(2) 0.0430(10) Uani 1 1 d . . . . .
H18A H 0.540276 0.711527 0.414028 0.052 Uiso 1 1 calc R U . . .
H18B H 0.665842 0.649700 0.446765 0.052 Uiso 1 1 calc R U . . .
C19 C 0.6723(6) 0.3111(3) 0.6003(2) 0.0468(11) Uani 1 1 d . . . . .
H19 H 0.761797 0.291633 0.614135 0.056 Uiso 1 1 calc R U . . .
C20 C 0.4238(6) 0.3117(3) 0.6219(2) 0.0513(12) Uani 1 1 d . . . . .
H20 H 0.348182 0.292627 0.650127 0.062 Uiso 1 1 calc R U . . .
C21 C 0.5583(6) 0.2836(3) 0.6413(2) 0.0547(13) Uani 1 1 d . . . . .
H21 H 0.571998 0.245350 0.682724 0.066 Uiso 1 1 calc R U . . .
C22 C 0.7235(7) 0.7928(4) 0.4109(3) 0.0638(14) Uani 1 1 d . . . . .
H22A H 0.694370 0.837861 0.372339 0.077 Uiso 1 1 calc R U . . .
H22B H 0.820993 0.775652 0.403253 0.077 Uiso 1 1 calc R U . . .
C23 C 0.0744(5) 0.5922(4) 0.3092(4) 0.0704(17) Uani 1 1 d . . . . .
H23A H -0.012153 0.597057 0.283553 0.085 Uiso 1 1 calc R U . . .
H23B H 0.056565 0.596709 0.359535 0.085 Uiso 1 1 calc R U . . .
H23C H 0.134946 0.647627 0.295015 0.085 Uiso 1 1 calc R U . . .
C24 C 0.7102(9) 0.8506(5) 0.4808(3) 0.092(2) Uani 1 1 d . . . . .
H24A H 0.766710 0.911774 0.479129 0.110 Uiso 1 1 calc R U . . .
H24B H 0.614323 0.869453 0.488282 0.110 Uiso 1 1 calc R U . . .
H24C H 0.741060 0.807187 0.519225 0.110 Uiso 1 1 calc R U . . .
C25 C 0.1380(6) 0.4982(4) 0.2940(7) 0.150(5) Uani 1 1 d . . . . .
H25A H 0.148423 0.495629 0.242464 0.179 Uiso 1 1 calc R U . . .
H25B H 0.070764 0.445179 0.306390 0.179 Uiso 1 1 calc R U . . .

loop_
_atom_site_aniso_label
_atom_site_aniso_U_11
_atom_site_aniso_U_22
_atom_site_aniso_U_33
_atom_site_aniso_U_23
_atom_site_aniso_U_13
_atom_site_aniso_U_12
Cl1 0.0548(6) 0.0299(4) 0.0417(5) -0.0070(4) 0.0061(5) -0.0088(4)
P1 0.0297(4) 0.0225(4) 0.0331(4) 0.0003(3) 0.0012(4) -0.0004(3)
O2 0.0393(15) 0.0309(13) 0.0325(13) 0.0008(10) 0.0056(11) 0.0008(11)
O3 0.0384(15) 0.0468(16) 0.0410(16) 0.0075(12) 0.0026(13) 0.0020(13)
N4 0.0433(19) 0.0296(15) 0.0307(16) -0.0005(12) -0.0017(14) 0.0032(14)
C5 0.036(2) 0.0266(17) 0.0322(18) 0.0032(13) -0.0014(15) 0.0048(14)
C6 0.050(2) 0.0242(16) 0.0307(18) 0.0001(13) 0.0063(16) -0.0025(15)
C7 0.042(2) 0.0250(16) 0.0339(19) -0.0013(14) -0.0015(17) 0.0041(16)
C8 0.036(2) 0.036(2) 0.041(2) -0.0003(16) 0.0052(17) -0.0002(17)
C9 0.046(2) 0.038(2) 0.036(2) -0.0022(16) 0.0029(17) 0.0079(18)
C10 0.0319(18) 0.0261(16) 0.0383(19) -0.0007(14) 0.0042(16) -0.0008(13)
C11 0.039(2) 0.0240(16) 0.0310(17) -0.0015(14) 0.0030(15) -0.0019(14)
C12 0.0343(19) 0.0267(16) 0.041(2) -0.0005(15) 0.0005(16) -0.0048(15)
C13 0.046(2) 0.039(2) 0.038(2) -0.0018(16) -0.0082(18) 0.0075(18)
C14 0.053(2) 0.0218(15) 0.0291(18) -0.0009(14) 0.0017(17) -0.0018(16)
C15 0.039(2) 0.0278(17) 0.056(2) 0.0016(18) 0.002(2) -0.0050(15)
C16 0.053(3) 0.0290(18) 0.046(2) -0.0030(17) 0.0105(19) -0.0071(18)
C17 0.051(3) 0.048(2) 0.043(2) -0.0010(19) 0.010(2) 0.006(2)
C18 0.044(2) 0.033(2) 0.052(2) -0.0106(18) 0.0032(19) -0.0108(17)
C19 0.063(3) 0.033(2) 0.045(2) 0.0067(17) 0.006(2) 0.009(2)
C20 0.078(4) 0.033(2) 0.043(2) 0.0044(17) 0.021(2) -0.009(2)
C21 0.087(4) 0.034(2) 0.043(2) 0.0128(17) 0.014(3) 0.004(2)
C22 0.078(4) 0.049(3) 0.065(3) -0.014(2) 0.005(3) -0.031(3)
C23 0.036(2) 0.065(3) 0.111(5) 0.033(3) -0.007(3) -0.003(2)
C24 0.135(6) 0.066(4) 0.075(4) -0.027(3) -0.001(4) -0.047(4)
C25 0.035(3) 0.041(3) 0.373(16) -0.031(6) -0.020(5) -0.008(2)

#==============================================================================
_computing_data_collection       'RAPID AUTO (Rigaku, ????)'
_computing_cell_refinement       'RAPID AUTO'
_computing_data_reduction        'RAPID AUTO'
_computing_structure_solution    'SHELXT Version 2018/2 (Sheldrick, 2014)'
_computing_structure_refinement  'SHELXL Version 2018/3 (Sheldrick, 2008)'
_computing_publication_material  'CrystalStructure 4.3 (Rigaku, 2019)'
_computing_molecular_graphics    'CrystalStructure 4.3'

#==============================================================================
# MOLECULAR GEOMETRY

_geom_special_details            
;
 All esds (except the esd in the dihedral angle between two l.s. planes)
 are estimated using the full covariance matrix.  The cell esds are taken
 into account individually in the estimation of esds in distances, angles
 and torsion angles; correlations between esds in cell parameters are only
 used when they are defined by crystal symmetry.  An approximate (isotropic)
 treatment of cell esds is used for estimating esds involving l.s. planes.
;

loop_
_geom_bond_atom_site_label_1
_geom_bond_atom_site_label_2
_geom_bond_distance
_geom_bond_site_symmetry_2
_geom_bond_publ_flag
P1 C10 1.785(4) . ?
P1 C12 1.798(4) . ?
P1 C5 1.801(4) . ?
P1 C11 1.836(4) . ?
O2 C6 1.388(4) . ?
O2 C11 1.440(4) . ?
O3 C7 1.225(5) . ?
N4 C7 1.351(5) . ?
N4 C14 1.417(5) . ?
N4 C13 1.470(5) . ?
C5 C8 1.523(5) . ?
C5 H5A 0.9700 . ?
C5 H5B 0.9700 . ?
C6 C16 1.376(6) . ?
C6 C14 1.392(6) . ?
C7 C11 1.515(6) . ?
C8 C9 1.528(5) . ?
C8 H8A 0.9700 . ?
C8 H8B 0.9700 . ?
C9 C17 1.520(6) . ?
C9 H9A 0.9700 . ?
C9 H9B 0.9700 . ?
C10 C15 1.538(5) . ?
C10 H10A 0.9700 . ?
C10 H10B 0.9700 . ?
C11 H11 0.9800 . ?
C12 C18 1.522(5) . ?
C12 H12A 0.9700 . ?
C12 H12B 0.9700 . ?
C13 H13A 0.9600 . ?
C13 H13B 0.9600 . ?
C13 H13C 0.9600 . ?
C14 C19 1.392(5) . ?
C15 C25 1.483(8) . ?
C15 H15A 0.9700 . ?
C15 H15B 0.9700 . ?
C16 C20 1.398(6) . ?
C16 H16 0.9300 . ?
C17 H17A 0.9600 . ?
C17 H17B 0.9600 . ?
C17 H17C 0.9600 . ?
C18 C22 1.509(6) . ?
C18 H18A 0.9700 . ?
C18 H18B 0.9700 . ?
C19 C21 1.381(7) . ?
C19 H19 0.9300 . ?
C20 C21 1.386(8) . ?
C20 H20 0.9300 . ?
C21 H21 0.9300 . ?
C22 C24 1.512(7) . ?
C22 H22A 0.9700 . ?
C22 H22B 0.9700 . ?
C23 C25 1.390(8) . ?
C23 H23A 0.9600 . ?
C23 H23B 0.9600 . ?
C23 H23C 0.9600 . ?
C24 H24A 0.9600 . ?
C24 H24B 0.9600 . ?
C24 H24C 0.9600 . ?
C25 H25A 0.9700 . ?
C25 H25B 0.9700 . ?

loop_
_geom_angle_atom_site_label_1
_geom_angle_atom_site_label_2
_geom_angle_atom_site_label_3
_geom_angle
_geom_angle_site_symmetry_1
_geom_angle_site_symmetry_3
_geom_angle_publ_flag
C10 P1 C12 107.82(17) . . ?
C10 P1 C5 108.34(18) . . ?
C12 P1 C5 111.93(18) . . ?
C10 P1 C11 106.50(18) . . ?
C12 P1 C11 112.05(17) . . ?
C5 P1 C11 109.97(16) . . ?
C6 O2 C11 111.2(3) . . ?
C7 N4 C14 120.6(4) . . ?
C7 N4 C13 117.9(3) . . ?
C14 N4 C13 121.0(3) . . ?
C8 C5 P1 117.2(3) . . ?
C8 C5 H5A 108.0 . . ?
P1 C5 H5A 108.0 . . ?
C8 C5 H5B 108.0 . . ?
P1 C5 H5B 108.0 . . ?
H5A C5 H5B 107.2 . . ?
C16 C6 O2 118.5(4) . . ?
C16 C6 C14 122.2(4) . . ?
O2 C6 C14 119.2(3) . . ?
O3 C7 N4 124.6(4) . . ?
O3 C7 C11 120.1(3) . . ?
N4 C7 C11 115.3(3) . . ?
C5 C8 C9 111.5(3) . . ?
C5 C8 H8A 109.3 . . ?
C9 C8 H8A 109.3 . . ?
C5 C8 H8B 109.3 . . ?
C9 C8 H8B 109.3 . . ?
H8A C8 H8B 108.0 . . ?
C17 C9 C8 111.5(4) . . ?
C17 C9 H9A 109.3 . . ?
C8 C9 H9A 109.3 . . ?
C17 C9 H9B 109.3 . . ?
C8 C9 H9B 109.3 . . ?
H9A C9 H9B 108.0 . . ?
C15 C10 P1 116.5(3) . . ?
C15 C10 H10A 108.2 . . ?
P1 C10 H10A 108.2 . . ?
C15 C10 H10B 108.2 . . ?
P1 C10 H10B 108.2 . . ?
H10A C10 H10B 107.3 . . ?
O2 C11 C7 112.8(3) . . ?
O2 C11 P1 107.5(2) . . ?
C7 C11 P1 112.6(3) . . ?
O2 C11 H11 107.9 . . ?
C7 C11 H11 107.9 . . ?
P1 C11 H11 107.9 . . ?
C18 C12 P1 114.8(3) . . ?
C18 C12 H12A 108.6 . . ?
P1 C12 H12A 108.6 . . ?
C18 C12 H12B 108.6 . . ?
P1 C12 H12B 108.6 . . ?
H12A C12 H12B 107.6 . . ?
N4 C13 H13A 109.5 . . ?
N4 C13 H13B 109.5 . . ?
H13A C13 H13B 109.5 . . ?
N4 C13 H13C 109.5 . . ?
H13A C13 H13C 109.5 . . ?
H13B C13 H13C 109.5 . . ?
C6 C14 C19 118.7(4) . . ?
C6 C14 N4 118.8(3) . . ?
C19 C14 N4 122.5(4) . . ?
C25 C15 C10 112.6(4) . . ?
C25 C15 H15A 109.1 . . ?
C10 C15 H15A 109.1 . . ?
C25 C15 H15B 109.1 . . ?
C10 C15 H15B 109.1 . . ?
H15A C15 H15B 107.8 . . ?
C6 C16 C20 118.7(4) . . ?
C6 C16 H16 120.6 . . ?
C20 C16 H16 120.6 . . ?
C9 C17 H17A 109.5 . . ?
C9 C17 H17B 109.5 . . ?
H17A C17 H17B 109.5 . . ?
C9 C17 H17C 109.5 . . ?
H17A C17 H17C 109.5 . . ?
H17B C17 H17C 109.5 . . ?
C22 C18 C12 111.7(4) . . ?
C22 C18 H18A 109.3 . . ?
C12 C18 H18A 109.3 . . ?
C22 C18 H18B 109.3 . . ?
C12 C18 H18B 109.3 . . ?
H18A C18 H18B 107.9 . . ?
C21 C19 C14 119.6(5) . . ?
C21 C19 H19 120.2 . . ?
C14 C19 H19 120.2 . . ?
C21 C20 C16 119.5(4) . . ?
C21 C20 H20 120.3 . . ?
C16 C20 H20 120.3 . . ?
C19 C21 C20 121.4(4) . . ?
C19 C21 H21 119.3 . . ?
C20 C21 H21 119.3 . . ?
C18 C22 C24 113.8(5) . . ?
C18 C22 H22A 108.8 . . ?
C24 C22 H22A 108.8 . . ?
C18 C22 H22B 108.8 . . ?
C24 C22 H22B 108.8 . . ?
H22A C22 H22B 107.7 . . ?
C25 C23 H23A 109.5 . . ?
C25 C23 H23B 109.5 . . ?
H23A C23 H23B 109.5 . . ?
C25 C23 H23C 109.5 . . ?
H23A C23 H23C 109.5 . . ?
H23B C23 H23C 109.5 . . ?
C22 C24 H24A 109.5 . . ?
C22 C24 H24B 109.5 . . ?
H24A C24 H24B 109.5 . . ?
C22 C24 H24C 109.5 . . ?
H24A C24 H24C 109.5 . . ?
H24B C24 H24C 109.5 . . ?
C23 C25 C15 124.4(7) . . ?
C23 C25 H25A 106.2 . . ?
C15 C25 H25A 106.2 . . ?
C23 C25 H25B 106.2 . . ?
C15 C25 H25B 106.2 . . ?
H25A C25 H25B 106.4 . . ?

loop_
_geom_torsion_atom_site_label_1
_geom_torsion_atom_site_label_2
_geom_torsion_atom_site_label_3
_geom_torsion_atom_site_label_4
_geom_torsion
_geom_torsion_site_symmetry_1
_geom_torsion_site_symmetry_2
_geom_torsion_site_symmetry_3
_geom_torsion_site_symmetry_4
_geom_torsion_publ_flag
C10 P1 C5 C8 167.7(3) . . . . ?
C12 P1 C5 C8 49.0(3) . . . . ?
C11 P1 C5 C8 -76.3(3) . . . . ?
C11 O2 C6 C16 -145.7(3) . . . . ?
C11 O2 C6 C14 38.5(4) . . . . ?
C14 N4 C7 O3 -174.8(4) . . . . ?
C13 N4 C7 O3 -2.5(6) . . . . ?
C14 N4 C7 C11 3.6(5) . . . . ?
C13 N4 C7 C11 176.0(3) . . . . ?
P1 C5 C8 C9 179.7(3) . . . . ?
C5 C8 C9 C17 179.2(3) . . . . ?
C12 P1 C10 C15 178.4(3) . . . . ?
C5 P1 C10 C15 57.1(3) . . . . ?
C11 P1 C10 C15 -61.2(3) . . . . ?
C6 O2 C11 C7 -53.6(4) . . . . ?
C6 O2 C11 P1 -178.3(2) . . . . ?
O3 C7 C11 O2 -148.2(3) . . . . ?
N4 C7 C11 O2 33.3(4) . . . . ?
O3 C7 C11 P1 -26.3(4) . . . . ?
N4 C7 C11 P1 155.1(3) . . . . ?
C10 P1 C11 O2 -30.7(3) . . . . ?
C12 P1 C11 O2 86.9(3) . . . . ?
C5 P1 C11 O2 -147.9(2) . . . . ?
C10 P1 C11 C7 -155.5(3) . . . . ?
C12 P1 C11 C7 -37.9(3) . . . . ?
C5 P1 C11 C7 87.3(3) . . . . ?
C10 P1 C12 C18 62.6(3) . . . . ?
C5 P1 C12 C18 -178.4(3) . . . . ?
C11 P1 C12 C18 -54.3(4) . . . . ?
C16 C6 C14 C19 0.3(6) . . . . ?
O2 C6 C14 C19 176.0(3) . . . . ?
C16 C6 C14 N4 -177.5(3) . . . . ?
O2 C6 C14 N4 -1.8(5) . . . . ?
C7 N4 C14 C6 -20.5(5) . . . . ?
C13 N4 C14 C6 167.4(3) . . . . ?
C7 N4 C14 C19 161.8(4) . . . . ?
C13 N4 C14 C19 -10.3(5) . . . . ?
P1 C10 C15 C25 -152.5(6) . . . . ?
O2 C6 C16 C20 -176.0(3) . . . . ?
C14 C6 C16 C20 -0.3(6) . . . . ?
P1 C12 C18 C22 -179.5(4) . . . . ?
C6 C14 C19 C21 -0.1(6) . . . . ?
N4 C14 C19 C21 177.6(4) . . . . ?
C6 C16 C20 C21 0.1(6) . . . . ?
C14 C19 C21 C20 -0.1(7) . . . . ?
C16 C20 C21 C19 0.1(7) . . . . ?
C12 C18 C22 C24 -178.7(5) . . . . ?
C10 C15 C25 C23 -36.5(12) . . . . ?


#==============================================================================
# Additional structures and associated data_? identifiers
# should be added at this point if there is more than one 
# structure analysis in the CIF.

_shelx_res_file                  
;
TITL RO919-3
    shelxl.res
    created by SHELXL-2018/3 at 17:46:05 on 31-May-2022
CELL  0.71075 9.57278 12.94677 18.72776 90.00000 90.00000 90.00000
ZERR  4 0.00063 0.00092 0.00104 0.00000 0.00000 0.00000
LATT -1
SYMM .50-X,    -Y, .50+Z
SYMM .50+X, .50-Y,    -Z
SYMM    -X, .50+Y, .50-Z
SFAC C H CL N O P
UNIT 84 140 4 4 8 4
L.S. 5
FMAP 2
PLAN 32
WPDB -2
HTAB
BOND $H
CONF
LIST 4
TEMP 23.0
ACTA
SIZE 0.800 0.700 0.800
WGHT    0.069400    1.304000
FVAR       0.45907
CL1   3    0.540892    0.204608    0.317500    11.00000    0.05480    0.02986 =
         0.04172   -0.00703    0.00612   -0.00876
P1    6    0.558916    0.520913    0.328658    11.00000    0.02966    0.02254 =
         0.03306    0.00032    0.00121   -0.00044
O2    5    0.496396    0.458107    0.459583    11.00000    0.03929    0.03095 =
         0.03255    0.00084    0.00562    0.00077
O3    5    0.835336    0.455371    0.384606    11.00000    0.03839    0.04682 =
         0.04099    0.00754    0.00264    0.00198
N4    4    0.764837    0.402210    0.494978    11.00000    0.04327    0.02960 =
         0.03069   -0.00046   -0.00169    0.00316
C5    1    0.591782    0.457165    0.244848    11.00000    0.03595    0.02655 =
         0.03220    0.00324   -0.00138    0.00480
AFIX  23
H5A   2    0.547619    0.389773    0.246460    11.00000   -1.20000
H5B   2    0.545858    0.496439    0.207505    11.00000   -1.20000
AFIX   0
C6    1    0.516917    0.395765    0.518933    11.00000    0.04961    0.02421 =
         0.03068    0.00012    0.00629   -0.00251
C7    1    0.742824    0.431694    0.426701    11.00000    0.04215    0.02504 =
         0.03391   -0.00129   -0.00153    0.00413
C8    1    0.743759    0.442032    0.223249    11.00000    0.03627    0.03618 =
         0.04068   -0.00031    0.00522   -0.00022
AFIX  23
H8A   2    0.791317    0.401912    0.259615    11.00000   -1.20000
H8B   2    0.789311    0.508805    0.220135    11.00000   -1.20000
AFIX   0
C9    1    0.755941    0.386666    0.151446    11.00000    0.04564    0.03776 =
         0.03633   -0.00224    0.00292    0.00790
AFIX  23
H9A   2    0.711583    0.319475    0.154758    11.00000   -1.20000
H9B   2    0.707248    0.426279    0.115207    11.00000   -1.20000
AFIX   0
C10   1    0.377971    0.553776    0.332592    11.00000    0.03187    0.02610 =
         0.03826   -0.00067    0.00419   -0.00078
AFIX  23
H10A  2    0.360267    0.587099    0.378091    11.00000   -1.20000
H10B  2    0.359050    0.604129    0.295478    11.00000   -1.20000
AFIX   0
C11   1    0.591516    0.431534    0.402897    11.00000    0.03912    0.02399 =
         0.03100   -0.00146    0.00297   -0.00188
AFIX  13
H11   2    0.568487    0.361649    0.386599    11.00000   -1.20000
AFIX   0
C12   1    0.657878    0.638300    0.337267    11.00000    0.03427    0.02671 =
         0.04141   -0.00048    0.00055   -0.00484
AFIX  23
H12A  2    0.756184    0.622099    0.331588    11.00000   -1.20000
H12B  2    0.631781    0.684479    0.298724    11.00000   -1.20000
AFIX   0
C13   1    0.909993    0.394035    0.519885    11.00000    0.04593    0.03918 =
         0.03827   -0.00182   -0.00819    0.00752
AFIX  33
H13A  2    0.910914    0.372568    0.568949    11.00000   -1.20000
H13B  2    0.958938    0.344170    0.491366    11.00000   -1.20000
H13C  2    0.954951    0.460028    0.515612    11.00000   -1.20000
AFIX   0
C14   1    0.652323    0.368115    0.538091    11.00000    0.05311    0.02180 =
         0.02911   -0.00093    0.00168   -0.00179
C15   1    0.273642    0.464242    0.324173    11.00000    0.03853    0.02781 =
         0.05551    0.00160    0.00232   -0.00496
AFIX  23
H15A  2    0.314000    0.412124    0.293206    11.00000   -1.20000
H15B  2    0.257593    0.432854    0.370482    11.00000   -1.20000
AFIX   0
C16   1    0.402732    0.368963    0.559534    11.00000    0.05296    0.02900 =
         0.04566   -0.00300    0.01045   -0.00710
AFIX  43
H16   2    0.313246    0.388579    0.545756    11.00000   -1.20000
AFIX   0
C17   1    0.907604    0.372975    0.129433    11.00000    0.05137    0.04787 =
         0.04295   -0.00103    0.00953    0.00579
AFIX  33
H17A  2    0.911732    0.338063    0.084259    11.00000   -1.20000
H17B  2    0.951280    0.439456    0.125311    11.00000   -1.20000
H17C  2    0.955611    0.332756    0.164823    11.00000   -1.20000
AFIX   0
C18   1    0.638295    0.694764    0.407856    11.00000    0.04425    0.03305 =
         0.05166   -0.01062    0.00325   -0.01080
AFIX  23
H18A  2    0.540276    0.711527    0.414028    11.00000   -1.20000
H18B  2    0.665842    0.649700    0.446765    11.00000   -1.20000
AFIX   0
C19   1    0.672284    0.311073    0.600283    11.00000    0.06321    0.03257 =
         0.04458    0.00671    0.00570    0.00900
AFIX  43
H19   2    0.761797    0.291633    0.614135    11.00000   -1.20000
AFIX   0
C20   1    0.423793    0.311702    0.621872    11.00000    0.07765    0.03294 =
         0.04342    0.00442    0.02065   -0.00887
AFIX  43
H20   2    0.348182    0.292627    0.650127    11.00000   -1.20000
AFIX   0
C21   1    0.558278    0.283555    0.641260    11.00000    0.08652    0.03446 =
         0.04327    0.01280    0.01378    0.00415
AFIX  43
H21   2    0.571998    0.245350    0.682724    11.00000   -1.20000
AFIX   0
C22   1    0.723492    0.792764    0.410929    11.00000    0.07805    0.04858 =
         0.06476   -0.01374    0.00455   -0.03083
AFIX  23
H22A  2    0.694370    0.837861    0.372339    11.00000   -1.20000
H22B  2    0.820993    0.775652    0.403253    11.00000   -1.20000
AFIX   0
C23   1    0.074434    0.592168    0.309192    11.00000    0.03584    0.06466 =
         0.11077    0.03281   -0.00691   -0.00286
AFIX  33
H23A  2   -0.012153    0.597057    0.283553    11.00000   -1.20000
H23B  2    0.056565    0.596709    0.359535    11.00000   -1.20000
H23C  2    0.134946    0.647627    0.295015    11.00000   -1.20000
AFIX   0
C24   1    0.710181    0.850573    0.480767    11.00000    0.13506    0.06573 =
         0.07537   -0.02710   -0.00144   -0.04721
AFIX  33
H24A  2    0.766710    0.911774    0.479129    11.00000   -1.20000
H24B  2    0.614323    0.869453    0.488282    11.00000   -1.20000
H24C  2    0.741060    0.807187    0.519225    11.00000   -1.20000
AFIX   0
C25   1    0.138046    0.498235    0.293955    11.00000    0.03512    0.04090 =
         0.37253   -0.03065   -0.01952   -0.00781
AFIX  23
H25A  2    0.148423    0.495629    0.242464    11.00000   -1.20000
H25B  2    0.070764    0.445179    0.306390    11.00000   -1.20000
AFIX   0
HKLF 4


REM  RO919-3
REM wR2 = 0.1350, GooF = S = 1.046, Restrained GooF = 1.046 for all data
REM R1 = 0.0502 for 4695 Fo > 4sig(Fo) and 0.0586 for all 5299 data
REM 235 parameters refined using 0 restraints

END

WGHT      0.0693      1.3156

REM Instructions for potential hydrogen bonds
HTAB C5 Cl1
EQIV $1 -x+1, y+1/2, -z+1/2
HTAB C5 Cl1_$1
HTAB C8 O3
HTAB C10 Cl1_$1
HTAB C11 Cl1
HTAB C12 O3
HTAB C12 Cl1_$1
EQIV $2 x+1/2, -y+1/2, -z+1
HTAB C13 Cl1_$2
HTAB C19 Cl1_$2

REM Highest difference peak  0.625,  deepest hole -0.634,  1-sigma level  0.064
Q1    1   0.1368  0.4909  0.3538  11.00000  0.05    0.58
Q2    1   0.5730  0.4780  0.3685  11.00000  0.05    0.41
Q3    1   0.6195  0.5787  0.3366  11.00000  0.05    0.31
Q4    1   0.3250  0.5085  0.3339  11.00000  0.05    0.24
Q5    1   0.5673  0.5780  0.3619  11.00000  0.05    0.24
Q6    1   0.5755  0.4754  0.2928  11.00000  0.05    0.23
Q7    1   0.6827  0.7360  0.4202  11.00000  0.05    0.23
Q8    1   0.4756  0.5709  0.3341  11.00000  0.05    0.22
Q9    1   0.9253  0.4274  0.5765  11.00000  0.05    0.22
Q10   1   0.7776  0.5014  0.3525  11.00000  0.05    0.21
Q11   1   0.4565  0.5385  0.3627  11.00000  0.05    0.21
Q12   1   0.9401  0.3053  0.5268  11.00000  0.05    0.21
Q13   1   0.8799  0.3070  0.1388  11.00000  0.05    0.21
Q14   1   0.7384  0.8680  0.3830  11.00000  0.05    0.20
Q15   1   0.6512  0.3549  0.1286  11.00000  0.05    0.19
Q16   1   0.1089  0.5623  0.3877  11.00000  0.05    0.19
Q17   1   0.5596  0.5031  0.4485  11.00000  0.05    0.18
Q18   1   0.6270  0.8546  0.3735  11.00000  0.05    0.18
Q19   1   0.5226  0.2671  0.2837  11.00000  0.05    0.18
Q20   1   0.5443  0.6866  0.4482  11.00000  0.05    0.18
Q21   1   0.8407  0.2744  0.0390  11.00000  0.05    0.18
Q22   1   0.5671  0.2987  0.1258  11.00000  0.05    0.17
Q23   1   0.5290  0.2660  0.3413  11.00000  0.05    0.17
Q24   1   0.4832  0.1602  0.3325  11.00000  0.05    0.17
Q25   1   0.7158  0.5899  0.3589  11.00000  0.05    0.17
Q26   1   0.3799  0.5751  0.3580  11.00000  0.05    0.17
Q27   1   0.8311  0.3815  0.1061  11.00000  0.05    0.17
Q28   1   1.0855  0.3979  0.1505  11.00000  0.05    0.17
Q29   1   0.6032  0.3245  0.6247  11.00000  0.05    0.17
Q30   1   0.7507  0.5523  0.3909  11.00000  0.05    0.17
Q31   1   0.7646  0.6980  0.4752  11.00000  0.05    0.17
Q32   1   0.6014  0.2596  0.3026  11.00000  0.05    0.17
;

_shelx_res_checksum              98967

_shelx_hkl_file                  
;
   0   0   2    2.32    0.28
   0   0   2    1.29    0.11
   0   0   3    0.75    0.34
   0   0   3    1.57    0.22
   0   0  -3    2.01    0.22
   0   0   4 1261.35   30.80
   0   0   4 1279.93   26.54
   0   0  -4 1382.12   28.41
   0   0   5   -0.42    0.75
   0   0  -5    0.16    0.31
   0   0   6 2287.19   76.81
   0   0  -6 2655.31   77.84
   0   0   7    0.13    0.99
   0   0  -7    0.99    0.37
   0   0   8   69.57    2.34
   0   0  -8   72.89    1.07
   0   0   9    0.33    1.31
   0   0  -9    1.63    0.46
   0   0  10   43.40    2.41
   0   0 -10   43.78    0.91
   0   0  11   -1.13    1.04
   0   0 -11    0.62    0.49
   0   0  12  355.27   10.23
   0   0 -12  376.03    5.73
   0   0 -12  364.00    5.95
   0   0  13    0.97    1.98
   0   0 -13    0.73    0.55
   0   0 -13    1.45    0.64
   0   0  14  607.58   19.70
   0   0 -14  625.15   11.47
   0   0 -14  635.07   11.92
   0   0  15   -1.22    2.34
   0   0 -15    0.52    0.53
   0   0  16    1.91    1.64
   0   0 -16    1.44    0.47
   0   0 -16    1.81    0.55
   0   0  17    0.19    2.72
   0   0  18   53.38    5.35
   0   0  19    1.34    3.34
   0   0  20   78.74    6.86
   0   0  21    1.61    2.36
   0   0  23    1.64    2.75
   0  -1  -1  280.34    3.30
   0  -1  -1  309.06    3.24
   0   1   2 2006.81   55.93
   0  -1  -2 2199.90   60.12
   0   1  -2 2246.49   59.34
   0  -1  -2 2186.51   56.59
   0   1   2 2194.09   57.03
   0   1   3  105.22    1.82
   0  -1  -3  108.74    1.87
   0   1  -3  103.69    1.26
   0  -1  -3  106.03    1.20
   0   1   3  105.56    1.12
   0   1   4 1094.96   24.93
   0  -1  -4 1100.88   24.00
   0   1  -4 1129.94   22.41
   0  -1  -4 1130.47   21.52
   0   1   4 1144.62   22.22
   0   1   5  205.51    3.72
   0  -1  -5  210.06    3.66
   0  -1   5  190.74    2.40
   0   1  -5  208.84    2.55
   0  -1  -5  210.58    2.41
   0   1   6    5.10    0.97
   0  -1  -6    5.63    0.65
   0  -1   6    3.70    0.40
   0  -1  -6    3.73    0.37
   0   1   7   13.65    1.32
   0  -1  -7   13.32    0.86
   0  -1  -7   12.24    0.46
   0  -1   7   13.84    0.54
   0  -1  -7   12.95    0.49
   0   1   8   16.51    1.52
   0  -1  -8   19.10    1.63
   0  -1   8   17.97    1.50
   0  -1  -8   16.90    0.56
   0  -1   8   16.06    0.82
   0   1  -8   17.21    0.73
   0  -1  -8   17.03    0.58
   0   1   9    4.77    1.46
   0  -1   9    1.62    0.95
   0  -1  -9    0.75    1.40
   0  -1   9    2.40    0.69
   0  -1  -9    2.05    0.46
   0   1  -9    0.93    0.61
   0  -1  -9    1.79    0.47
   0   1  10  912.32   25.85
   0  -1  10  921.61   26.06
   0  -1  10  933.32   19.69
   0  -1 -10  980.69   19.03
   0   1 -10  971.04   20.15
   0  -1 -10  970.80   19.00
   0   1  11   30.37    2.47
   0  -1  11   31.62    2.45
   0  -1  11   29.54    1.11
   0  -1 -11   30.85    0.78
   0   1 -11   30.10    1.02
   0  -1 -11   31.73    0.96
   0   1  12   97.48    4.19
   0  -1  12   95.26    2.87
   0  -1 -12   97.53    1.46
   0   1 -12   98.89    1.62
   0  -1 -12   96.45    1.50
   0   1  13  271.60    7.08
   0  -1  13  268.98    8.57
   0  -1 -13  273.45    3.91
   0   1 -13  280.28    4.36
   0  -1 -13  275.24    4.04
   0   1  14   27.70    3.01
   0  -1  14   20.64    2.98
   0   1 -14   21.28    1.02
   0  -1 -14   21.77    0.69
   0   1  15   11.85    2.86
   0  -1  15   14.42    2.87
   0  -1 -15   11.63    0.49
   0   1 -15   14.19    0.95
   0  -1 -15   12.27    0.51
   0   1  16  227.86    9.36
   0  -1  16  225.77    9.52
   0   1 -16  217.47    4.03
   0   1  17   52.42    3.26
   0  -1  17   51.30    4.83
   0   1 -17   49.24    1.41
   0   1 -17   54.71    1.65
   0   1  18    0.29    2.98
   0  -1  18    7.47    3.02
   0   1 -18    1.42    0.62
   0   1 -18    0.95    0.74
   0   1  19   30.72    4.56
   0  -1  19   22.33    4.47
   0   1  20   24.38    3.02
   0  -1  20   23.00    4.78
   0   1  21   14.36    4.23
   0  -1  21    1.95    4.46
   0   1  22   54.65    6.96
   0  -1  24   -0.03    4.35
   0  -2   0 2515.79   75.44
   0   2   0 2537.84   76.21
   0  -2   1  231.19    3.07
   0   2  -1  229.79    2.74
   0  -2  -1  236.94    3.01
   0   2   1  226.42    2.65
   0  -2  -2  388.20    5.66
   0  -2   2  380.12    5.65
   0   2  -2  380.24    5.63
   0  -2  -2  388.56    5.44
   0   2   2  381.49    5.38
   0   2   3    4.55    0.53
   0  -2  -3    2.44    0.55
   0   2  -3    3.11    0.60
   0   2   3    4.78    0.63
   0   2   4  781.54   15.93
   0  -2  -4  806.08   15.48
   0   2  -4  805.80   14.68
   0  -2  -4  808.62   13.97
   0   2   4  791.52   13.88
   0   2   5   64.58    1.28
   0  -2  -5   68.37    1.74
   0   2  -5   67.16    1.13
   0  -2  -5   66.98    1.06
   0   2   5   67.97    1.14
   0   2   6   58.87    1.31
   0  -2  -6   62.61    1.37
   0   2  -6   60.48    1.09
   0  -2  -6   61.10    1.01
   0   2   6   59.56    0.92
   0   2   7 1846.19   57.47
   0  -2  -7 1911.49   58.99
   0  -2   7 1865.40   52.24
   0   2  -7 1919.27   52.52
   0  -2  -7 1909.13   49.83
   0   2   7 1843.29   49.86
   0   2   8    3.74    1.33
   0  -2  -8    2.76    1.36
   0  -2   8    2.32    0.66
   0   2   9  130.78    3.95
   0  -2  -9  142.80    4.06
   0  -2   9  131.38    2.32
   0   2  -9  136.77    2.56
   0  -2  -9  137.69    1.96
   0   2  10  192.27    5.42
   0  -2 -10  206.23    5.57
   0  -2 -10  198.09    2.78
   0  -2  10  190.18    3.69
   0   2 -10  198.07    3.13
   0  -2 -10  198.49    2.77
   0   2  11   -0.19    1.63
   0  -2 -11    3.20    1.72
   0  -2  11    2.40    1.01
   0  -2 -11    0.40    0.52
   0  -2  11   -0.86    0.71
   0   2 -11    0.18    0.63
   0  -2 -11    1.37    0.48
   0   2  12   30.50    2.73
   0  -2 -12   33.82    2.81
   0  -2  12   29.38    2.79
   0  -2  12   28.85    1.18
   0  -2 -12   30.36    0.86
   0   2 -12   31.13    1.05
   0  -2 -12   32.16    0.82
   0   2  13   97.13    4.55
   0  -2  13  101.77    4.62
   0  -2 -13  105.75    3.27
   0  -2  13   99.31    2.53
   0  -2 -13  101.41    1.80
   0   2 -13   99.76    2.37
   0  -2 -13   98.01    1.69
   0   2  14   27.32    3.14
   0  -2  14   31.78    3.24
   0  -2  14   30.26    1.57
   0   2 -14   29.58    1.43
   0  -2 -14   27.73    0.67
   0   2  15   37.16    3.72
   0  -2  15   40.60    2.53
   0   2 -15   39.89    1.59
   0   2  16   37.28    3.72
   0  -2  16   32.99    3.89
   0   2 -16   30.57    1.54
   0   2  17    4.19    2.87
   0  -2  17    3.82    1.89
   0   2 -17    1.82    1.04
   0   2  18  148.59    6.13
   0  -2  18  153.73    8.58
   0   2 -18  135.02    2.92
   0   2  19   16.79    3.90
   0  -2  19   14.80    3.98
   0   2 -19   10.77    1.15
   0   2 -19   13.05    1.08
   0   2  20   19.84    4.60
   0  -2  20   22.96    4.73
   0   2  21    5.55    3.95
   0  -2  21    3.87    4.11
   0   2  22   15.72    3.25
   0  -2  22   12.78    3.30
   0  -2  24   31.01    4.65
   0  -3   0    0.19    0.42
   0   3   0   -0.59    0.65
   0  -3   1 1087.49   23.51
   0  -3  -1 1100.28   23.40
   0   3  -1 1098.26   22.87
   0   3   1 1091.46   23.29
   0  -3   2 9850.49  676.56
   0   3  -2 9941.58  679.55
   0  -3  -2 9794.92  669.45
   0   3   2 9999.00  684.70
   0  -3  -3 9436.00  628.23
   0  -3   3 9016.33  592.45
   0   3  -3 9113.09  601.84
   0  -3  -3 9242.28  608.18
   0   3   3 9191.00  603.58
   0   3   4   92.49    2.17
   0  -3  -4   92.62    2.14
   0  -3   4   90.82    1.70
   0   3  -4   89.86    1.67
   0  -3  -4   91.78    1.46
   0   3   4   92.74    1.49
   0   3   5  619.02   11.53
   0  -3  -5  639.98   11.86
   0  -3   5  495.38    9.38
   0   3  -5  637.32   10.80
   0  -3  -5  636.01   10.50
   0   3   5  622.77   10.53
   0   3   6   30.76    1.58
   0  -3  -6   34.18    1.10
   0   3  -6   32.31    1.05
   0  -3  -6   32.14    1.00
   0   3   6   32.34    0.86
   0   3   7  141.68    3.63
   0  -3  -7  149.70    3.92
   0   3  -7  145.46    2.56
   0  -3  -7  146.83    2.09
   0   3   7  149.44    2.64
   0   3   8  925.92   22.38
   0  -3  -8  947.56   22.72
   0   3  -8  936.73   20.43
   0  -3  -8  939.86   18.78
   0   3   8  945.48   20.08
   0   3   9  289.63    7.48
   0  -3  -9  298.29    7.26
   0  -3   9  290.04    5.17
   0   3  -9  302.71    5.20
   0  -3  -9  296.80    4.32
   0   3   9  288.31    4.94
   0   3  10   69.37    2.13
   0  -3 -10   72.67    3.14
   0  -3  10   72.84    1.78
   0   3 -10   70.44    2.03
   0  -3 -10   67.95    1.16
   0   3  11    1.79    1.74
   0  -3 -11   -0.86    1.74
   0  -3  11    1.27    0.86
   0   3 -11    2.70    0.79
   0  -3 -11    1.12    0.61
   0   3  12  313.91    9.48
   0  -3 -12  334.74    9.88
   0  -3  12  327.95    6.48
   0   3 -12  339.60    6.30
   0  -3 -12  334.97    5.29
   0   3  13   -1.02    1.97
   0  -3 -13    1.89    2.08
   0  -3 -13    0.78    0.61
   0  -3  13   -0.11    0.90
   0   3 -13   -0.19    0.82
   0  -3 -13   -0.33    0.55
   0   3  14   -2.21    2.12
   0  -3 -14   -1.07    1.53
   0  -3  14   -2.45    2.20
   0  -3  14    1.51    1.23
   0  -3 -14    0.11    0.56
   0   3 -14    0.03    1.09
   0  -3 -14   -0.16    0.61
   0   3  15   10.09    2.73
   0  -3  15    4.84    2.87
   0  -3 -15    8.17    2.82
   0  -3  15    5.40    1.15
   0   3 -15    7.51    1.03
   0  -3 -15    5.55    0.51
   0   3  16  145.31    7.44
   0  -3  16  153.37    5.69
   0  -3  16  146.65    4.45
   0   3 -16  152.38    3.47
   0   3  17   43.12    4.69
   0  -3  17   50.22    4.88
   0  -3  17   43.69    1.88
   0   3 -17   45.36    1.81
   0   3  18   47.89    5.44
   0  -3  18   43.92    5.42
   0   3 -18   51.41    1.94
   0   3  19   13.84    4.12
   0  -3  19   11.96    2.66
   0   3 -19   14.87    1.72
   0   3  20   -1.10    2.26
   0  -3  20    4.11    3.59
   0   3 -20    0.96    1.20
   0   3  21    1.89    3.70
   0  -3  21   -0.55    3.78
   0   3  22   25.41    5.27
   0  -3  22   12.60    5.48
   0   3  23   -0.23    4.24
   0  -3  23   -1.56    4.35
   0  -4   0  136.13    2.48
   0   4   0  133.02    2.44
   0  -4   1 2959.04  107.93
   0  -4  -1 3003.34  108.60
   0   4  -1 3247.89  117.08
   0   4   1 3230.05  114.71
   0  -4   2 2654.96   91.17
   0  -4  -2 2752.12   92.41
   0   4  -2 2709.19   91.50
   0   4   2 2878.36   97.10
   0  -4  -3  663.45   12.59
   0  -4   3  628.66   12.18
   0   4  -3  634.46   12.15
   0  -4  -3  649.71   11.95
   0   4   3  632.47   12.13
   0  -4  -4  442.35    8.65
   0  -4   4  431.66    7.14
   0   4  -4  439.41    7.88
   0  -4  -4  445.50    7.49
   0   4   4  453.54    7.71
   0  -4  -5   49.81    1.96
   0  -4   5   52.73    1.48
   0   4  -5   44.35    1.43
   0  -4  -5   49.43    1.22
   0   4   5   48.96    1.29
   0   4   6   23.77    1.76
   0  -4  -6   24.32    1.73
   0  -4   6   26.36    1.23
   0   4  -6   25.64    1.24
   0  -4  -6   25.77    0.96
   0   4   6   24.39    1.01
   0   4   7  241.57    5.72
   0  -4  -7  253.96    5.90
   0  -4   7  206.98    4.16
   0   4  -7  246.59    3.98
   0  -4  -7  254.20    4.41
   0   4   7  254.65    4.16
   0   4   8  358.76    8.56
   0  -4  -8  376.72    8.95
   0   4  -8  369.00    7.07
   0  -4  -8  370.92    6.11
   0   4   8  380.59    7.06
   0   4   9   13.29    1.21
   0  -4  -9   12.65    1.30
   0   4  -9   12.00    1.11
   0  -4  -9   12.59    0.99
   0   4   9   13.79    0.87
   0   4  10   13.34    1.98
   0  -4 -10   13.67    2.09
   0   4 -10   12.88    1.17
   0  -4 -10   15.94    1.02
   0   4  10   13.52    1.18
   0   4  11   58.01    2.21
   0  -4 -11   56.37    3.34
   0  -4  11   59.77    1.91
   0   4 -11   59.63    1.92
   0  -4 -11   61.98    1.29
   0   4  11   55.85    1.49
   0   4  12   60.94    3.53
   0  -4 -12   63.13    3.76
   0  -4  12   63.97    2.15
   0   4 -12   61.42    1.96
   0  -4 -12   64.18    1.61
   0   4  13    0.83    2.18
   0  -4 -13    2.63    2.21
   0  -4  13    1.79    1.13
   0   4 -13   -0.37    1.02
   0  -4 -13    1.87    0.58
   0   4  14  182.18    7.74
   0  -4 -14  197.80    7.79
   0  -4  14  187.06    4.61
   0  -4 -14  186.96    3.00
   0   4 -14  195.58    4.41
   0   4  15  108.89    6.09
   0  -4 -15  125.74    6.20
   0  -4  15  110.03    3.30
   0  -4 -15  102.04    2.05
   0   4 -15  112.30    3.03
   0   4  16   -0.49    1.77
   0  -4 -16    4.93    1.89
   0  -4  16    5.17    2.77
   0  -4  16    2.61    1.67
   0  -4 -16    1.33    0.62
   0  -4 -16    0.88    0.54
   0   4 -16    0.55    1.51
   0   4  17    6.17    3.07
   0  -4  17    1.43    3.24
   0  -4 -17   -1.39    3.16
   0  -4  17    3.50    1.34
   0   4 -17    4.07    1.23
   0   4  18   22.57    4.09
   0  -4  18   21.29    2.77
   0  -4  18   19.15    1.80
   0   4 -18   18.89    1.65
   0   4  19   23.12    4.48
   0  -4  19   22.20    4.55
   0   4 -19   17.89    1.68
   0   4  20   18.91    4.76
   0  -4  20   17.06    4.77
   0   4 -20   15.75    2.17
   0   4  21    7.53    4.09
   0  -4  21    4.07    2.75
   0   4  22   10.88    4.98
   0  -4  22   10.82    4.98
   0   4  23    7.04    3.11
   0  -4  23    5.64    5.14
   0  -5   0   -0.17    0.52
   0   5   0    0.38    0.83
   0  -5   1  449.08    7.90
   0  -5  -1  458.34    8.60
   0   5  -1  458.42    8.74
   0   5   1  443.29    8.48
   0  -5   2  150.07    3.02
   0  -5  -2  147.90    2.88
   0   5  -2  149.68    2.46
   0   5   2  143.94    2.92
   0  -5   3   15.96    1.25
   0   5  -3   16.50    1.16
   0   5   3   17.78    1.15
   0  -5  -4  230.94    4.24
   0  -5   4  234.84    4.55
   0  -5  -4  228.18    4.13
   0   5  -4  233.36    4.53
   0   5   4  232.20    3.69
   0  -5  -5  130.39    2.69
   0  -5   5  125.77    2.89
   0   5  -5  125.57    2.90
   0  -5  -5  129.42    2.56
   0   5   5  125.52    2.66
   0  -5  -6  123.34    2.73
   0  -5   6  118.93    2.91
   0   5  -6  124.62    2.85
   0  -5  -6  121.27    2.41
   0   5   6  120.54    2.55
   0  -5  -7   64.33    2.82
   0  -5   7   63.82    2.10
   0   5  -7   63.11    2.03
   0  -5  -7   68.74    1.65
   0   5   7   67.12    1.82
   0   5   8  380.26    8.28
   0  -5  -8  387.20    8.22
   0  -5   8  382.82    8.00
   0   5  -8  382.22    6.98
   0  -5  -8  389.06    7.02
   0   5   8  397.45    7.52
   0   5   9   23.84    2.30
   0  -5  -9   24.90    2.35
   0  -5   9   23.03    1.00
   0   5  -9   23.07    1.48
   0  -5  -9   26.53    1.11
   0   5   9   27.68    1.29
   0   5  10   80.39    3.70
   0  -5 -10   87.36    4.07
   0   5 -10   85.64    2.44
   0  -5 -10   82.16    1.87
   0   5  10   84.28    2.12
   0   5  11    0.86    1.22
   0  -5 -11    1.47    1.30
   0  -5  11    0.35    0.98
   0   5 -11    0.09    1.09
   0  -5 -11   -0.10    0.98
   0   5  11    2.22    1.18
   0   5  12   51.29    3.55
   0  -5 -12   53.22    2.48
   0  -5 -12   53.53    1.42
   0   5 -12   50.60    2.10
   0   5  12   50.44    1.69
   0   5  13   25.50    3.26
   0  -5 -13   31.50    2.30
   0  -5  13   33.07    1.97
   0  -5 -13   28.55    1.46
   0   5 -13   28.75    1.81
   0   5  14   78.41    3.46
   0  -5 -14   84.71    3.55
   0  -5  14   79.18    2.94
   0  -5 -14   76.52    2.25
   0   5 -14   84.43    2.81
   0   5  15   39.58    2.74
   0  -5 -15   47.15    4.38
   0  -5  15   43.38    2.35
   0  -5 -15   38.96    1.56
   0   5 -15   43.82    2.76
   0   5  16    5.04    3.03
   0  -5 -16    5.80    3.26
   0  -5 -16    3.76    0.74
   0  -5  16    3.86    1.56
   0  -5 -16    2.58    0.87
   0   5 -16    6.65    1.43
   0   5  17   30.69    4.35
   0  -5 -17   34.85    4.70
   0  -5  17   23.52    2.91
   0  -5  17   32.45    2.31
   0   5 -17   33.67    2.16
   0   5  18    9.04    3.93
   0  -5 -18   16.21    4.35
   0  -5  18   12.04    4.16
   0  -5  18   13.04    1.88
   0   5 -18   14.31    2.28
   0   5  19   -1.08    3.47
   0  -5  19    3.35    3.73
   0  -5 -19    4.20    2.40
   0  -5  19    1.25    1.64
   0   5 -19    1.99    1.96
   0   5  20   35.60    5.76
   0  -5  20   41.73    5.90
   0  -5  20   30.34    2.63
   0   5 -20   38.43    2.48
   0   5  21    4.96    2.87
   0  -5  21    9.43    2.91
   0   5  22   16.83    3.52
   0  -5  22    9.86    5.34
   0   5  23    1.13    4.58
   0  -5  23    1.81    4.56
   0  -6   0    4.60    1.15
   0   6   0   -0.43    0.71
   0  -6   1  155.86    3.63
   0  -6  -1  154.78    2.77
   0   6  -1  158.87    3.66
   0   6   1  161.14    3.58
   0  -6   2  200.86    3.51
   0  -6  -2  198.24    4.19
   0   6  -2  194.83    4.29
   0   6   2  197.68    4.24
   0  -6   3  106.44    2.86
   0  -6  -3  107.31    2.03
   0   6  -3  101.87    2.12
   0   6   3  105.02    2.74
   0  -6  -4  185.14    5.03
   0  -6   4  184.97    4.30
   0  -6  -4  183.28    3.93
   0   6  -4  182.84    4.26
   0   6   4  190.32    3.99
   0  -6  -5 2198.28   73.50
   0  -6   5 2167.57   72.79
   0  -6  -5 2182.53   71.79
   0   6  -5 2184.25   73.56
   0   6   5 2225.52   71.64
   0  -6  -6   58.31    2.89
   0  -6   6   50.91    2.21
   0  -6  -6   56.81    1.35
   0   6  -6   55.71    2.26
   0   6   6   55.21    2.02
   0  -6  -7   84.50    3.58
   0  -6   7   87.07    2.70
   0  -6  -7   83.10    2.18
   0   6  -7   84.41    1.92
   0   6   7   81.93    2.33
   0  -6  -8  101.33    4.06
   0  -6   8   99.56    3.02
   0  -6  -8  106.09    2.47
   0   6  -8  100.68    2.22
   0   6   8  105.42    2.71
   0  -6  -9  149.54    3.83
   0  -6   9  147.47    3.98
   0  -6  -9  154.11    3.18
   0   6  -9  147.40    3.02
   0   6   9  142.49    4.07
   0  -6 -10   27.75    2.84
   0  -6  10   30.02    1.92
   0  -6 -10   29.93    1.77
   0   6 -10   27.53    1.84
   0   6  10   27.22    1.59
   0   6  11   34.83    2.11
   0  -6 -11   31.48    3.36
   0  -6  11   31.25    2.01
   0  -6 -11   33.10    1.42
   0   6 -11   32.90    1.95
   0   6  11   30.95    1.67
   0   6  12    8.88    2.53
   0  -6 -12    5.88    2.64
   0  -6 -12    6.14    1.06
   0   6 -12    4.79    1.51
   0   6  12    7.54    1.24
   0   6  13   59.67    3.04
   0  -6 -13   67.04    4.67
   0  -6 -13   62.71    2.44
   0   6 -13   69.39    2.79
   0   6  13   64.78    2.25
   0   6  14   98.11    5.67
   0  -6 -14  100.21    5.95
   0  -6  14   90.93    3.52
   0  -6 -14   95.13    2.97
   0   6 -14   99.89    3.51
   0   6  15   16.81    3.53
   0  -6 -15   23.43    3.66
   0  -6  15   20.45    2.08
   0  -6 -15   14.07    1.21
   0   6 -15   17.29    1.95
   0   6  16    1.93    3.14
   0  -6 -16    5.52    3.29
   0  -6  16    3.54    1.77
   0  -6 -16    1.99    1.14
   0   6 -16    4.32    1.62
   0   6  17   14.92    3.81
   0  -6 -17   18.88    4.16
   0  -6  17   11.98    2.18
   0   6 -17   15.38    2.00
   0   6  18   36.21    4.93
   0  -6 -18   41.09    5.54
   0  -6  18   35.36    2.87
   0   6 -18   33.83    2.54
   0   6  19   13.58    4.26
   0  -6 -19   15.31    3.10
   0  -6  19   12.73    4.46
   0  -6  19   12.26    2.28
   0   6 -19    9.76    2.11
   0   6  20   15.16    4.57
   0  -6  20   11.37    4.89
   0  -6 -20   18.86    4.86
   0  -6  20    8.73    2.36
   0   6 -20   11.84    2.83
   0   6  21   17.29    5.14
   0  -6  21   11.71    3.54
   0  -6  21   17.12    2.56
   0   6  22    0.14    4.12
   0  -6  22   -0.44    4.28
   0  -7   0   -0.51    0.75
   0   7   0    0.70    1.16
   0  -7   1    4.42    1.37
   0  -7  -1    5.99    1.34
   0   7  -1    5.46    1.40
   0   7   1    5.64    0.88
   0  -7   2   94.44    2.93
   0  -7  -2   93.82    2.07
   0   7  -2   92.93    2.98
   0   7   2   92.42    2.06
   0  -7   3  388.23    7.56
   0  -7  -3  394.20    8.56
   0   7  -3  388.38    7.69
   0   7   3  387.82    8.59
   0  -7   4 1387.79   40.56
   0  -7  -4 1419.32   40.39
   0   7  -4 1394.29   40.78
   0   7   4 1391.66   40.40
   0  -7  -5  342.34    9.13
   0  -7   5  335.98    7.98
   0  -7  -5  353.04    7.57
   0   7  -5  334.39    7.87
   0   7   5  327.14    7.66
   0  -7  -6    1.68    1.18
   0  -7   6    2.18    1.46
   0  -7  -6    2.40    0.76
   0   7  -6    2.83    0.92
   0   7   6    4.79    1.28
   0  -7  -7    2.00    2.02
   0  -7   7    4.25    0.98
   0  -7  -7    5.48    1.22
   0   7  -7    2.24    0.95
   0   7   7    5.21    1.33
   0  -7  -8   18.46    2.64
   0  -7   8   23.24    1.30
   0  -7  -8   20.75    1.55
   0   7  -8   22.64    1.94
   0  -7  -9    3.33    1.36
   0  -7   9    3.67    1.56
   0  -7  -9    2.03    1.15
   0   7  -9    3.15    1.51
   0   7   9   -0.21    1.31
   0  -7 -10  148.52    6.03
   0  -7  10  149.54    4.63
   0  -7 -10  153.71    4.41
   0   7 -10  148.69    3.41
   0   7  10  148.85    4.02
   0  -7 -11   45.73    4.05
   0  -7  11   52.35    2.77
   0  -7 -11   50.53    2.04
   0   7 -11   51.99    2.70
   0   7  11   47.45    2.26
   0  -7 -12   25.19    3.68
   0  -7  12   26.71    2.29
   0  -7 -12   23.25    1.58
   0   7 -12   23.05    2.21
   0   7  12   22.26    1.82
   0  -7 -13  184.85    8.09
   0  -7  13  135.45    5.06
   0  -7 -13  172.97    5.01
   0   7 -13  187.77    5.52
   0   7  13  171.90    4.74
   0  -7 -14    8.13    3.31
   0  -7 -14    7.11    1.26
   0   7 -14   10.50    1.92
   0   7  14    7.23    1.50
   0  -7 -15   13.67    3.82
   0  -7 -15   10.60    1.34
   0   7 -15   15.07    2.09
   0   7  16   39.93    3.54
   0  -7 -16   54.92    5.46
   0  -7  16   50.44    3.27
   0   7 -16   50.35    3.04
   0   7  17    4.50    3.50
   0  -7 -17   -5.79    3.63
   0  -7  17    3.89    2.01
   0  -7 -17    1.19    1.06
   0   7 -17    4.51    1.87
   0   7  18   35.55    5.38
   0  -7 -18   36.60    5.57
   0  -7  18   29.12    3.10
   0   7 -18   32.87    2.91
   0   7  19   -0.42    4.06
   0  -7 -19    3.47    2.68
   0  -7  19    2.77    2.21
   0   7 -19    2.39    1.99
   0   7  20   12.16    4.51
   0  -7 -20    9.41    4.72
   0  -7  20    3.53    4.30
   0  -7  20    2.99    3.12
   0   7 -20    3.09    2.17
   0   7  21   11.73    5.07
   0  -7  21    9.70    3.41
   0  -7 -21   17.55    5.25
   0  -7  21    6.45    2.68
   0   7 -21   10.98    3.19
   0   7  22   -3.77    4.70
   0  -7  22    1.23    4.75
   0  -8   0  180.60    4.85
   0   8   0  183.28    3.81
   0  -8   1  112.43    2.62
   0  -8  -1  109.39    3.52
   0   8  -1  109.77    3.56
   0   8   1  107.10    3.46
   0  -8   2   29.25    2.09
   0  -8  -2   28.47    2.00
   0   8  -2   26.09    1.42
   0   8   2   28.52    1.99
   0  -8   3    2.47    1.46
   0  -8  -3    1.33    1.33
   0   8  -3   -1.43    1.48
   0   8   3   -0.26    0.86
   0  -8   4  155.22    3.51
   0  -8  -4  156.91    4.21
   0   8  -4  157.19    4.63
   0   8   4  152.35    4.35
   0  -8  -5   39.15    2.00
   0  -8   5   39.25    2.42
   0  -8  -5   37.26    1.46
   0   8  -5   37.63    1.63
   0   8   5   34.92    2.26
   0  -8  -6  296.53    8.95
   0  -8   6  298.58    7.81
   0  -8  -6  300.03    7.12
   0   8  -6  301.52    7.88
   0   8   6  302.12    7.53
   0  -8  -7    2.38    2.25
   0  -8   7    2.07    1.16
   0  -8  -7    6.31    1.42
   0   8  -7    4.34    1.71
   0   8   7    2.30    1.53
   0  -8  -8    0.95    1.41
   0  -8   8   -0.54    1.66
   0  -8  -8   -2.35    1.32
   0   8  -8    2.57    1.63
   0   8   8    3.34    1.42
   0  -8  -9   29.43    3.44
   0  -8   9   30.20    2.54
   0  -8  -9   32.58    1.95
   0   8  -9   29.20    2.45
   0   8   9   32.46    2.19
   0  -8 -10  179.30    7.23
   0  -8  10  179.65    5.70
   0  -8 -10  174.14    4.65
   0   8 -10  173.34    5.60
   0   8  10  171.00    5.13
   0  -8 -11  247.58    9.54
   0  -8  11  226.86    7.27
   0  -8 -11  241.05    5.99
   0   8 -11  240.48    7.15
   0   8  11  223.92    6.39
   0  -8 -12   11.13    3.46
   0  -8  12   14.61    2.28
   0  -8 -12   11.60    1.63
   0   8 -12   10.26    1.44
   0   8  12   15.35    1.89
   0  -8 -13    0.18    3.04
   0  -8  13   -0.63    1.92
   0  -8 -13   -0.76    1.72
   0   8 -13   -0.83    1.83
   0  -8 -14   39.88    4.71
   0  -8  14   36.03    2.99
   0  -8 -14   33.33    2.03
   0   8 -14   35.76    2.81
   0   8  14   30.26    3.09
   0  -8 -15   29.67    4.62
   0  -8 -15   21.87    2.41
   0   8 -15   28.87    2.71
   0   8  15   21.44    2.81
   0  -8 -16   11.71    4.02
   0  -8 -16    5.83    1.87
   0   8 -16    8.90    2.25
   0  -8 -17   80.85    6.84
   0  -8  17   74.64    4.23
   0  -8 -17   49.57    3.20
   0   8 -17   70.94    4.06
   0  -8 -18    1.75    4.22
   0  -8  18    5.19    2.47
   0   8 -18    4.63    2.30
   0  -8 -19   25.54    5.69
   0  -8  19   19.86    3.24
   0   8 -19   21.46    2.98
   0  -8 -20    1.60    3.06
   0  -8  20    1.25    2.63
   0   8 -20    3.97    2.31
   0  -8 -21    0.32    4.95
   0  -8  21   -4.48    4.51
   0  -8  21    0.25    2.54
   0   8 -21   -1.67    2.33
   0  -9   0    4.57    1.72
   0   9   0    0.88    1.74
   0  -9   1  114.73    4.14
   0  -9  -1  113.77    3.99
   0   9  -1  113.33    3.07
   0   9   1  115.13    2.90
   0  -9   2  332.45    7.35
   0  -9  -2  337.99    8.92
   0   9  -2  336.65    9.14
   0   9   2  328.26    8.86
   0  -9   3  445.28   11.74
   0  -9  -3  432.05   11.19
   0   9  -3  436.80   11.76
   0   9   3  430.06   11.40
   0  -9   4   71.40    3.39
   0  -9  -4   69.44    2.21
   0   9  -4   66.83    2.35
   0   9   4   65.10    2.19
   0  -9  -5  169.74    6.37
   0  -9   5  171.91    5.55
   0  -9  -5  170.38    5.07
   0   9  -5  166.71    5.57
   0   9   5  163.56    3.97
   0  -9  -6    3.68    1.50
   0  -9   6    2.34    1.96
   0  -9  -6    3.78    1.65
   0   9  -6    4.54    1.98
   0   9   6    2.46    1.81
   0  -9  -7  152.59    6.46
   0  -9   7  157.87    4.06
   0  -9  -7  153.29    4.69
   0   9  -7  151.76    5.32
   0   9   7  145.91    5.08
   0  -9  -8   76.13    4.75
   0  -9   8   71.26    3.82
   0  -9  -8   74.68    3.19
   0   9  -8   78.70    3.80
   0   9   8   69.72    3.36
   0  -9  -9   42.53    4.21
   0  -9   9   46.43    3.26
   0  -9  -9   46.51    2.61
   0   9  -9   45.65    3.17
   0   9   9   43.30    2.89
   0  -9 -10    5.27    1.84
   0  -9  10    3.90    2.16
   0  -9 -10    1.55    1.65
   0   9 -10    2.57    2.14
   0   9  10    2.93    1.88
   0  -9 -11  258.09    7.91
   0  -9  11  258.72    8.43
   0  -9 -11  249.16    6.92
   0   9 -11  250.22    8.11
   0   9  11  239.71    7.39
   0  -9 -12   30.99    2.74
   0  -9  12   23.91    1.93
   0  -9 -12   21.75    2.17
   0   9 -12   28.61    2.84
   0   9  12   25.65    2.47
   0  -9 -13   17.39    2.71
   0  -9  13   16.00    2.78
   0  -9 -13   16.96    1.98
   0   9 -13   16.27    2.68
   0   9  13   18.86    2.31
   0  -9 -14    7.09    2.58
   0  -9  14    7.85    2.49
   0  -9 -14    6.47    1.71
   0   9 -14    7.00    2.42
   0   9  14    7.81    2.06
   0  -9 -15   15.65    3.02
   0  -9  15   22.74    2.98
   0  -9 -15   15.78    1.97
   0   9 -15   22.62    2.78
   0   9  15   15.75    2.36
   0  -9 -16   13.67    2.83
   0  -9  16   13.48    2.89
   0  -9 -16    9.82    1.83
   0   9 -16   15.14    2.67
   0   9  16    7.65    2.18
   0  -9 -17   84.31    7.83
   0   9 -17   83.73    4.85
   0  -9 -18   -3.34    4.25
   0  -9  18   -0.82    2.44
   0   9 -18    2.96    2.35
   0  -9 -19   17.13    5.44
   0  -9  19    9.48    3.21
   0   9 -19   13.63    2.99
   0  -9 -20   20.07    5.69
   0  -9  20    5.28    3.28
   0   9 -20   12.59    3.07
   0 -10   0  178.49    6.05
   0  10   0  179.41    4.57
   0 -10   1   78.96    2.74
   0 -10  -1   81.22    3.82
   0  10  -1   82.47    3.96
   0  10   1   83.30    3.89
   0 -10   2    9.29    2.29
   0 -10  -2    9.64    1.34
   0  10  -2    8.65    2.30
   0  10   2    5.58    1.39
   0 -10   3    2.31    1.30
   0 -10  -3    0.25    1.18
   0  10  -3    0.23    1.30
   0  10   3    2.67    1.90
   0 -10   4    8.15    2.37
   0 -10  -4   10.62    2.12
   0  10  -4   10.13    2.38
   0  10   4    8.69    2.12
   0 -10  -5    3.25    2.43
   0 -10  -5   -1.93    1.78
   0  10  -5    1.61    2.00
   0  10   5   -0.57    1.86
   0 -10  -6  187.79    7.63
   0 -10   6  186.50    6.66
   0 -10  -6  181.47    6.01
   0  10  -6  188.13    6.57
   0  10   6  177.40    4.73
   0 -10  -7  227.38    6.55
   0 -10   7  213.29    7.76
   0 -10  -7  224.36    6.82
   0  10  -7  213.48    7.42
   0  10   7  207.79    7.04
   0 -10  -8   11.96    3.27
   0 -10   8   11.81    1.70
   0 -10  -8   13.54    2.15
   0  10  -8   12.54    1.69
   0  10   8   11.59    2.38
   0 -10  -9   32.89    4.13
   0 -10   9   30.26    3.24
   0 -10  -9   27.88    2.62
   0  10  -9   28.33    2.11
   0  10   9   29.71    2.82
   0 -10 -10  167.94    8.52
   0 -10  10  170.97    6.73
   0 -10 -10  165.86    5.55
   0  10 -10  164.10    6.60
   0  10  10  160.40    6.12
   0 -10 -11   33.46    4.88
   0 -10  11   36.55    2.34
   0 -10 -11   38.00    2.68
   0  10 -11   35.76    3.45
   0  10  11   33.14    3.00
   0 -10 -12   47.63    5.06
   0 -10  12   45.27    3.83
   0 -10 -12   40.18    2.84
   0  10 -12   46.54    3.70
   0  10  12   39.86    3.21
   0 -10 -13   44.99    5.28
   0 -10  13   42.46    3.75
   0 -10 -13   34.60    2.69
   0  10 -13   39.30    3.63
   0  10  13   32.34    3.20
   0 -10 -14    2.67    3.55
   0 -10  14    0.27    2.43
   0 -10 -14   -0.76    1.72
   0  10 -14    0.32    2.37
   0  10  14    4.38    2.70
   0 -10 -15    0.26    3.89
   0 -10  15   -2.13    2.51
   0 -10 -15    0.43    1.72
   0  10 -15    0.19    2.42
   0  10  15    2.44    2.04
   0 -10 -16   14.46    4.71
   0 -10  16    6.75    3.02
   0 -10 -16    7.74    2.06
   0  10 -16    9.22    2.92
   0  10  16    9.40    2.43
   0 -10 -17    3.74    4.31
   0 -10  17   -0.53    2.77
   0 -10 -17    1.82    2.25
   0  10 -17    1.44    2.62
   0  10  17   -0.61    2.75
   0 -10 -18   11.94    3.21
   0 -10  18   -2.87    2.88
   0  10 -18    5.84    2.89
   0 -10 -19   13.63    5.72
   0 -10  19    3.16    3.26
   0  10 -19   17.08    3.34
   0 -11   0    0.33    2.17
   0  11   0    2.10    2.23
   0 -11   1   12.82    2.66
   0 -11  -1   13.61    1.65
   0  11  -1   13.81    2.66
   0  11   1   12.83    1.71
   0 -11   2   11.34    1.72
   0 -11  -2   11.24    2.48
   0  11  -2    8.91    1.73
   0  11   2    8.47    2.48
   0 -11   3   19.16    2.93
   0 -11  -3   20.38    2.78
   0  11  -3   19.25    3.04
   0  11   3   26.25    2.83
   0 -11   4    1.94    1.51
   0 -11  -4    1.27    2.09
   0  11  -4    2.06    2.32
   0  11   4    1.04    2.22
   0 -11  -5  206.18    8.74
   0 -11   5  198.49    7.59
   0 -11  -5  206.41    6.95
   0  11  -5  202.62    5.72
   0  11   5  197.89    7.17
   0 -11  -6   29.12    4.44
   0 -11   6   40.85    2.43
   0 -11  -6   43.07    3.17
   0  11  -6   36.97    2.39
   0  11   6   38.01    3.37
   0 -11  -7    3.94    2.08
   0 -11   7    6.22    2.59
   0 -11  -7    2.28    2.21
   0  11  -7    7.68    1.68
   0  11   7    5.37    1.53
   0 -11  -8   20.08    2.64
   0 -11   8   21.90    2.11
   0 -11  -8   21.27    2.69
   0  11  -8   18.79    3.16
   0  11   8   17.71    2.84
   0 -11  -9   16.40    2.59
   0 -11   9   17.48    3.14
   0 -11  -9   14.01    2.57
   0  11  -9   15.63    3.14
   0  11   9   13.69    2.76
   0 -11 -10    3.28    2.24
   0 -11  10    5.34    2.57
   0 -11 -10   -0.20    2.08
   0  11 -10   -1.80    2.55
   0  11  10    4.40    2.28
   0 -11 -11    7.53    2.31
   0 -11  11    0.37    1.72
   0 -11 -11    3.88    2.05
   0  11 -11    1.16    1.69
   0  11  11    1.93    2.33
   0 -11 -12   31.43    3.27
   0 -11  12   31.52    3.82
   0 -11 -12   30.49    2.90
   0  11 -12   32.57    2.49
   0  11  12   25.49    3.28
   0 -11 -13   46.52    3.88
   0 -11  13   38.75    4.28
   0 -11 -13   36.47    3.26
   0  11 -13   46.99    4.11
   0  11  13   39.20    3.65
   0 -11 -14    4.16    2.79
   0 -11  14    3.55    2.93
   0 -11 -14    3.62    2.17
   0  11 -14    1.21    2.90
   0  11  14    9.55    2.54
   0 -11 -15   17.29    3.30
   0 -11  15   12.03    3.38
   0 -11 -15    8.33    2.43
   0  11 -15   10.32    3.26
   0  11  15   11.53    2.88
   0 -11 -16   23.51    5.69
   0 -11  16   16.98    2.46
   0 -11 -16   11.57    2.61
   0  11 -16   20.11    2.31
   0  11  16   13.66    3.09
   0 -11 -17    3.72    4.82
   0 -11  17    6.56    3.27
   0 -11 -17    2.54    2.10
   0  11 -17   -0.52    3.00
   0  11  17    4.55    3.30
   0 -11 -18    8.31    4.87
   0 -11  18   -0.84    3.27
   0  11 -18    0.42    3.00
   0 -12   0  537.85   14.79
   0  12   0  533.24   18.10
   0 -12  -1  148.18    6.57
   0 -12   1  145.33    6.54
   0  12  -1  142.52    6.78
   0  12   1  142.58    6.54
   0 -12   2   17.12    3.28
   0 -12  -2   20.73    3.11
   0  12  -2   16.33    3.30
   0  12   2   17.85    2.04
   0 -12   3   24.02    2.28
   0 -12  -3   25.13    3.21
   0  12  -3   28.19    3.46
   0  12   3   26.72    3.38
   0 -12   4   28.09    3.62
   0 -12  -4   29.82    2.15
   0  12  -4   29.81    2.43
   0  12   4   25.27    3.46
   0 -12  -5   -3.38    3.11
   0 -12   5    3.10    2.58
   0 -12  -5   -2.14    1.45
   0  12  -5    4.10    2.54
   0  12   5    0.26    2.36
   0 -12  -6   29.43    4.47
   0 -12   6   33.04    3.78
   0 -12  -6   32.07    3.31
   0  12  -6   33.09    3.74
   0  12   6   29.21    3.54
   0 -12  -7   -0.71    3.57
   0 -12   7    3.44    2.90
   0 -12  -7    4.23    2.42
   0  12  -7    7.07    2.84
   0  12   7    7.09    2.66
   0 -12  -8   44.16    3.45
   0 -12   8   40.68    4.19
   0 -12  -8   42.16    3.57
   0  12  -8   39.82    4.30
   0  12   8   37.23    2.55
   0 -12  -9   32.52    3.32
   0 -12   9   30.78    2.58
   0 -12  -9   24.58    2.10
   0  12  -9   36.23    3.90
   0  12   9   30.55    3.64
   0 -12 -10   26.85    3.27
   0 -12  10   22.21    3.81
   0 -12 -10   23.02    3.09
   0  12 -10   27.66    3.83
   0  12  10   22.67    3.48
   0 -12 -11   12.30    4.21
   0 -12  11    8.96    3.32
   0 -12 -11    6.22    2.60
   0  12 -11    8.02    3.18
   0  12  11    9.85    2.86
   0 -12 -12    1.55    3.75
   0 -12  12   -1.37    2.93
   0 -12 -12    0.56    2.23
   0  12 -12   -0.99    2.79
   0  12  12    0.27    2.50
   0 -12 -13  118.94    9.04
   0 -12  13  109.85    6.90
   0 -12 -13   99.55    5.41
   0  12 -13  108.08    6.69
   0  12  13  102.43    6.05
   0 -12 -14  114.57    9.08
   0 -12  14   96.99    6.77
   0 -12 -14   90.82    5.23
   0  12 -14  101.44    4.67
   0  12  14   93.28    5.92
   0 -12 -15   -7.52    5.00
   0 -12  15    2.82    2.13
   0 -12 -15    1.87    2.41
   0  12 -15    6.09    3.22
   0  12  15    5.07    2.81
   0 -12 -16    3.54    5.33
   0 -12  16   -2.08    3.55
   0 -12 -16    4.09    2.51
   0  12 -16    9.32    3.38
   0  12  16    7.14    3.03
   0 -12 -17    1.20    4.89
   0 -12  17   -1.45    3.38
   0  12 -17    0.20    3.10
   0  12  17   -0.62    2.74
   0 -13   0   -3.87    2.85
   0  13   0   -1.11    2.87
   0 -13   1   17.99    3.49
   0 -13  -1   15.33    3.49
   0  13  -1   22.49    3.57
   0  13   1   17.83    3.60
   0 -13   2   41.88    2.83
   0 -13  -2   39.29    2.72
   0  13  -2   35.02    2.93
   0  13   2   38.65    4.24
   0 -13   3  144.18    7.35
   0 -13  -3  144.56    7.01
   0  13  -3  143.96    7.55
   0  13   3  149.95    5.28
   0 -13  -4    1.80    2.36
   0 -13   4    4.19    3.07
   0 -13  -4    5.50    2.73
   0  13  -4   -3.38    3.13
   0  13   4    3.79    2.88
   0 -13  -5   16.72    2.72
   0 -13   5   12.96    3.57
   0 -13  -5   10.98    3.17
   0  13  -5   16.16    3.49
   0  13   5   14.49    3.41
   0 -13  -6   -2.18    2.21
   0 -13   6    0.48    2.97
   0 -13  -6   -3.29    2.58
   0  13  -6   -3.27    2.92
   0  13   6    1.37    2.74
   0 -13  -7   22.14    3.03
   0 -13   7   18.85    2.43
   0 -13  -7   18.29    3.34
   0  13  -7   21.64    3.88
   0  13   7   20.14    3.60
   0 -13  -8    4.44    4.02
   0 -13   8    6.95    3.30
   0 -13  -8    7.99    2.77
   0  13  -8    4.39    3.27
   0  13   8    1.66    2.97
   0 -13  -9  178.71   10.84
   0 -13   9  172.32    8.91
   0 -13  -9  169.96    7.74
   0  13  -9  172.02    8.76
   0  13   9  163.52    6.00
   0 -13 -10   -2.78    4.15
   0 -13  10    2.50    3.17
   0 -13 -10    0.56    2.54
   0  13 -10    1.01    3.16
   0  13  10    1.67    2.85
   0 -13 -11   31.45    5.72
   0 -13  11   27.43    4.45
   0 -13 -11   25.97    2.30
   0  13 -11   30.78    4.36
   0  13  11   22.13    4.02
   0 -13 -12    6.24    4.41
   0 -13  12    0.43    2.17
   0 -13 -12    3.27    2.62
   0  13 -12    0.87    3.31
   0  13  12    4.22    2.99
   0 -13 -13   31.87    6.33
   0 -13  13   36.01    4.89
   0 -13 -13   28.58    3.83
   0  13 -13   40.62    4.82
   0  13  13   31.33    4.38
   0 -13 -14    4.04    5.03
   0 -13  14    9.33    3.65
   0 -13 -14    3.91    2.80
   0  13 -14    1.93    3.61
   0  13  14    5.03    3.27
   0 -13 -15    8.83    5.12
   0 -13  15    2.44    2.33
   0 -13 -15    1.42    2.70
   0  13 -15    3.48    3.60
   0  13  15    3.26    3.20
   0 -14   0    3.54    2.01
   0  14   0   -1.17    3.13
   0 -14  -1    3.79    3.13
   0 -14   1    2.20    3.28
   0  14  -1    3.25    2.14
   0  14   1    6.62    3.33
   0 -14   2    9.62    3.66
   0 -14  -2    4.97    3.36
   0  14  -2   14.02    3.59
   0  14   2    7.26    2.32
   0 -14   3    3.82    2.30
   0 -14  -3    7.22    3.15
   0  14  -3    6.15    3.45
   0  14   3    5.64    3.42
   0 -14  -4   17.02    4.59
   0 -14   4   14.84    3.87
   0 -14  -4   11.76    3.50
   0  14  -4   14.09    3.97
   0  14   4   14.92    2.48
   0 -14  -5    5.58    2.46
   0 -14   5    0.44    3.34
   0 -14  -5    2.16    3.07
   0  14  -5    4.19    2.18
   0  14   5    3.25    3.20
   0 -14  -6   14.61    2.91
   0 -14   6   10.49    2.44
   0 -14  -6    6.96    3.33
   0  14  -6   10.78    2.51
   0  14   6   11.31    3.61
   0 -14  -7    3.44    2.60
   0 -14   7    0.32    3.48
   0 -14  -7    1.36    2.93
   0  14  -7    4.20    2.23
   0  14   7   -0.12    3.16
   0 -14  -8   50.66    4.34
   0 -14   8   50.83    3.69
   0 -14  -8   49.45    4.67
   0  14  -8   51.22    5.58
   0  14   8   42.28    5.14
   0 -14  -9    1.80    5.00
   0 -14   9   11.37    3.89
   0 -14  -9   11.24    3.27
   0  14  -9    6.02    3.91
   0  14   9    9.49    3.61
   0 -14 -10   -2.57    4.40
   0 -14  10    0.07    2.28
   0 -14 -10    3.42    2.93
   0  14 -10   10.68    3.49
   0  14  10   -0.18    3.26
   0 -14 -11   -0.54    4.72
   0 -14  11    4.29    3.69
   0 -14 -11    5.14    2.97
   0  14 -11    5.21    2.45
   0  14  11    2.36    3.40
   0 -14 -12    0.24    4.72
   0 -14  12   -1.66    3.69
   0 -14 -12   -1.37    2.85
   0  14 -12    4.78    2.32
   0  14  12    3.64    3.32
   0 -14 -13    3.43    4.97
   0 -14  13    3.92    3.83
   0 -14 -13    2.69    2.91
   0  14 -13    0.94    3.76
   0  14  13    1.36    3.43
   0 -15   0   -1.16    3.37
   0  15   0    0.19    2.19
   0 -15   1   20.65    4.49
   0 -15  -1   19.84    4.16
   0  15   1   15.15    4.51
   0  15  -1   16.83    4.47
   0 -15   2   38.22    3.46
   0 -15  -2   38.72    5.03
   0  15  -2   42.44    5.42
   0  15   2   38.41    5.28
   0 -15   3   -0.51    3.56
   0 -15  -3    0.04    2.08
   0  15  -3   -2.48    2.26
   0  15   3    0.98    2.19
   0 -15  -4   37.03    6.10
   0 -15   4   37.37    5.20
   0 -15  -4   29.82    3.17
   0  15  -4   35.48    3.50
   0  15   4   39.69    5.00
   0 -15  -5   -9.06    4.25
   0 -15   5   -0.34    2.29
   0 -15  -5    1.21    2.04
   0  15  -5    6.54    3.49
   0  15   5    0.76    2.16
   0 -15  -6   27.51    5.61
   0 -15   6   27.71    4.76
   0 -15  -6   20.79    2.79
   0  15  -6   24.56    4.93
   0  15   6   20.02    4.59
   0 -15  -7   -6.03    4.76
   0 -15   7    6.90    2.52
   0 -15  -7    0.88    2.11
   0  15  -7    6.60    3.87
   0  15   7    3.82    3.55
   0 -15  -8   16.27    3.67
   0 -15   8   23.96    4.69
   0 -15  -8   14.26    2.61
   0  15  -8   19.46    4.78
   0  15   8   22.18    4.49
   0 -15  -9    6.16    3.32
   0 -15   9    1.59    4.14
   0 -15  -9    8.33    2.20
   0  15  -9    5.47    4.18
   0  15   9    7.65    3.85
   0 -15 -10   17.12    5.97
   0 -15  10   18.12    4.82
   0 -15 -10   14.62    3.95
   0  15 -10   19.53    4.81
   0  15  10   13.56    4.47
   0 -16   0   -3.35    3.75
   0  16   0    3.58    3.86
   0 -16  -1  123.58    6.28
   0 -16   1  127.89    9.10
   0  16  -1  127.90    9.31
   0  16   1  125.99    9.30
   0 -16   2    6.20    4.32
   0 -16  -2    2.53    4.26
   0  16  -2   11.26    2.92
   0  16   2    9.06    4.48
   0 -16  -3    7.15    3.37
   0 -16   3    7.59    2.81
   0 -16  -3    7.31    4.03
   0  16  -3    9.46    4.51
   0  16   3    1.19    4.26
   0 -16  -4   20.39    3.79
   0 -16   4   17.40    4.94
   0 -16  -4   17.42    4.55
   0  16  -4   11.96    5.26
   0  16   4   10.92    3.07
   0 -16  -5   22.29    6.74
   0 -16   5   30.16    5.89
   0 -16  -5   29.12    5.27
   0  16  -5   33.36    5.59
   0  16   5   28.46    5.42
   0 -16  -6   59.43    8.94
   0 -16   6   65.67    4.99
   0 -16  -6   66.41    6.69
   0  16  -6   75.53    7.45
   0  16   6   67.07    4.66
   0 -16  -7   61.95    8.74
   0 -16   7   66.87    7.32
   0 -16  -7   57.11    6.62
   0  16  -7   67.46    7.38
   0  16   7   65.64    7.06
  -1   0   1 1334.24   24.49
   1   0  -1 1232.04   22.79
  -1   0   2  133.87    1.45
   1   0  -2  136.37    1.38
   1   0  -2  130.69    1.63
   1   0   2  133.54    1.46
  -1   0   3  394.93    5.70
   1   0  -3  391.26    5.64
   1   0  -3  391.67    5.86
   1   0   3  392.26    4.86
  -1   0   4 1678.37   44.06
   1   0   4 1575.71   44.32
   1   0  -4 1713.96   44.03
   1   0   4 1901.51   42.96
   1   0   5    4.19    0.61
   1   0  -5    4.77    0.55
   1   0   5    5.04    0.16
  -1   0   6  102.66    2.06
   1   0   6  105.43    2.54
   1   0  -6  106.47    1.63
   1   0   6  102.52    0.83
  -1   0  -6  103.92    0.84
  -1   0   7 1576.47   45.64
   1   0   7 1599.18   47.32
   1   0  -7 1646.21   42.24
  -1   0   8   64.77    2.18
   1   0   8   71.30    2.63
   1   0  -8   66.83    1.34
  -1   0   9  410.60    9.34
   1   0   9  412.63   10.02
   1   0  -9  436.62    7.23
  -1   0  10  271.01    6.61
   1   0  10  263.62    5.80
   1   0 -10  286.40    5.07
  -1   0  11  265.56    7.08
   1   0  11  272.72    7.87
   1   0 -11  295.24    4.89
  -1   0  12  106.73    4.14
   1   0  12  110.00    3.32
   1   0 -12  118.59    2.21
  -1   0  13 1012.15   32.85
   1   0  13 1018.59   34.06
   1   0 -13 1088.42   26.31
  -1   0  14    0.88    1.38
   1   0  14    6.57    2.40
   1   0 -14    0.81    1.03
  -1   0  15  141.99    6.17
   1   0  15  138.14    6.64
   1   0 -15  151.10    2.98
   1   0 -15  150.47    3.73
  -1   0  16    2.01    2.52
   1   0  16   -0.06    2.72
   1   0 -16    0.88    1.02
   1   0 -16    0.54    1.24
  -1   0  17   23.53    2.54
   1   0  17   31.08    2.65
   1   0 -17   24.52    1.20
   1   0 -17   29.81    1.38
  -1   0  18   40.71    4.43
   1   0  18   37.15    4.79
   1   0 -18   32.63    1.74
   1   0 -18   40.10    1.95
  -1   0  19    9.12    3.32
   1   0  19    6.77    3.84
   1   0 -19    5.00    1.09
   1   0 -19    5.48    1.25
  -1   0  20   10.07    3.86
   1   0  20   11.86    4.51
  -1   0  21   34.17    5.34
   1   0  21   38.41    5.92
  -1   0  22    3.14    2.45
   1   0  22    0.43    2.69
   1   0  24    1.80    3.06
  -1  -1   0 2441.93   71.37
   1   1   0 2487.48   72.74
  -1   1   0 2399.20   71.06
  -1  -1   1 1716.05   41.95
   1   1   1 1713.27   41.00
  -1   1  -1 1763.39   43.04
   1  -1  -1 1694.98   41.74
  -1  -1  -1 1806.90   44.31
  -1  -1  -1 1771.79   42.58
   1   1  -1 1739.94   43.05
  -1   1   1 1742.31   43.91
   1  -1  -2  255.36    3.23
  -1  -1   2  250.96    3.52
   1   1   2  252.48    2.86
  -1   1  -2  257.05    3.21
   1  -1  -2  254.06    3.55
  -1  -1  -2  259.95    3.32
  -1  -1  -2  255.80    3.08
   1   1  -2  244.68    3.10
  -1   1   2  248.86    3.14
   1  -1  -3  518.60    8.41
  -1  -1   3  492.87    8.31
   1   1   3  529.61    7.21
  -1   1  -3  519.30    7.67
   1  -1  -3  528.22    8.71
  -1   1   3  529.40    8.50
  -1  -1  -3  523.54    9.27
  -1  -1  -3  515.58    7.12
   1   1  -3  515.60    7.97
   1  -1   3  527.36    7.73
   1   1   4  719.17   15.84
   1  -1  -4  874.23   17.36
   1   1   4  910.69   14.36
  -1   1  -4  879.31   15.65
   1  -1  -4  866.04   16.58
  -1   1   4  859.25   16.39
  -1  -1  -4  851.26   17.12
  -1  -1  -4  929.84   14.97
   1   1  -4  848.18   16.61
   1  -1   4  870.65   15.37
   1   1   5  168.83    2.70
   1  -1  -5  170.00    2.88
  -1   1  -5  171.80    1.94
   1   1   5  166.91    1.39
   1  -1  -5  168.13    2.47
  -1   1   5  166.94    2.82
  -1  -1  -5  166.13    2.68
   1   1  -5  172.64    2.55
   1  -1   5  172.81    2.07
   1   1   6  416.62    8.38
   1  -1  -6  428.62    7.80
  -1   1  -6  414.02    5.86
   1  -1  -6  430.31    7.24
  -1   1   6  419.92    7.70
  -1  -1  -6  439.81    7.76
   1   1  -6  436.08    7.00
   1  -1   6  409.79    5.75
   1   1   7   88.08    2.63
   1  -1  -7   94.37    2.35
  -1  -1   7   90.38    2.26
  -1   1  -7   89.54    1.19
   1  -1  -7   90.12    1.91
  -1   1   7   89.09    1.69
  -1  -1  -7   95.31    2.75
   1   1  -7   88.88    1.62
   1  -1   7   87.75    1.20
   1   1   8  361.18    8.48
   1  -1  -8  387.76    8.20
  -1  -1   8  365.53    6.91
   1  -1  -8  371.19    5.93
  -1  -1   8  359.37    6.18
  -1   1  -8  370.00    5.11
   1  -1  -8  368.33    6.54
  -1   1   8  354.66    7.68
   1  -1   8  363.93    7.21
  -1  -1  -8  375.39    8.44
   1  -1   8  369.27    5.18
   1   1  -8  375.84    6.19
   1   1   9  613.64   15.63
  -1  -1   9  620.09   14.97
   1  -1  -9  675.00   15.67
  -1  -1   9  604.29   12.11
   1  -1  -9  626.19   11.53
  -1   1  -9  646.32   10.53
   1  -1  -9  632.26   11.86
  -1   1   9  605.51   14.54
   1  -1   9  635.71   16.30
  -1  -1  -9  638.46   14.06
   1  -1   9  630.98   10.60
   1   1  -9  651.87   12.34
   1   1  10  143.95    4.65
  -1  -1  10  147.26    4.19
   1  -1 -10  156.12    3.24
  -1  -1  10  139.16    2.61
   1  -1 -10  150.05    2.89
  -1   1 -10  147.76    1.95
   1  -1 -10  150.57    3.03
  -1   1  10  142.10    4.12
   1  -1  10  149.62    4.85
   1  -1  10  147.21    2.01
   1   1 -10  150.01    2.66
   1   1  11   18.26    1.49
  -1  -1  11   16.16    1.27
   1  -1 -11   19.37    0.90
  -1   1 -11   18.32    0.60
   1  -1 -11   18.74    0.96
  -1   1  11   20.50    1.94
   1  -1  11   17.29    1.47
   1  -1  11   17.32    0.78
   1   1 -11   20.55    1.27
   1   1  12  162.27    5.86
  -1  -1  12  161.66    5.21
   1  -1 -12  171.06    2.95
  -1   1 -12  165.94    2.38
   1  -1 -12  171.00    3.50
  -1   1  12  164.77    5.23
   1  -1  12  161.24    5.78
   1   1 -12  174.08    3.62
   1   1  13   64.43    4.06
  -1  -1  13   69.94    3.56
   1  -1 -13   72.00    2.03
  -1   1 -13   68.30    1.08
   1  -1 -13   69.82    2.10
  -1   1  13   66.33    3.58
   1  -1  13   72.69    4.10
   1   1 -13   70.62    2.19
   1   1  14   35.72    3.45
  -1  -1  14   31.22    2.99
   1  -1 -14   33.39    1.18
  -1   1 -14   29.94    0.64
   1  -1 -14   32.89    1.64
  -1   1  14   35.09    2.01
   1  -1  14   31.67    3.41
   1   1 -14   31.88    1.69
   1   1  15  178.48    5.98
  -1  -1  15  173.67    7.17
   1  -1 -15  185.50    3.87
   1  -1 -15  182.74    4.11
  -1   1  15  176.31    7.11
   1  -1  15  170.34    7.75
   1   1 -15  183.37    4.31
   1   1  16    4.23    3.10
  -1  -1  16   10.38    2.75
   1  -1 -16    7.05    1.12
   1  -1 -16    5.57    1.25
  -1   1  16   14.37    2.93
   1  -1  16   10.90    2.09
   1   1  17   20.64    3.82
  -1  -1  17   20.70    3.45
   1  -1 -17   20.75    1.36
   1  -1 -17   20.00    1.48
  -1   1  17   20.41    3.47
   1  -1  17   18.95    3.86
   1   1 -17   19.32    1.26
   1   1  18   35.90    3.12
  -1  -1  18   35.99    4.27
   1  -1 -18   31.49    1.60
  -1   1  18   32.69    2.89
   1  -1  18   35.23    3.05
   1   1 -18   30.46    1.91
   1   1 -18   35.97    1.76
   1   1  19   22.63    4.35
  -1  -1  19   18.79    4.11
  -1   1  19   18.11    3.89
   1  -1  19   16.05    4.30
   1   1 -19   16.76    1.23
   1   1 -19   19.25    1.89
   1   1  20   26.54    5.09
  -1  -1  20   28.05    4.82
  -1   1  20   20.95    4.19
   1  -1  20   23.56    3.24
   1   1 -20   17.32    1.56
   1   1 -20   18.98    1.88
   1   1  21   11.35    2.91
  -1  -1  21    6.36    4.23
  -1   1  21   12.23    2.67
   1  -1  21   12.80    4.72
   1   1  22    4.34    4.07
  -1  -1  22   -5.35    3.75
  -1   1  22    6.27    4.11
   1   1  23   27.40    6.10
  -1  -1  23   24.02    5.61
  -1   1  23   28.38    5.70
   1   1  24    2.59    3.07
  -1  -2   0   44.59    0.75
   1   2   0   45.38    1.05
   1  -2   0   45.76    0.81
  -1   2   0   46.55    1.15
  -1  -2   1  992.47   19.44
   1   2   1  993.92   18.96
  -1   2  -1  983.05   19.28
   1  -2  -1  982.17   19.33
  -1  -2  -1  956.65   19.55
  -1  -2  -1 1006.16   19.19
   1   2  -1  989.60   20.12
  -1   2   1 1011.01   20.69
  -1  -2   2  642.34   10.98
   1   2   2  650.45   10.74
  -1   2  -2  647.66   11.40
   1  -2  -2  665.03   11.91
  -1  -2  -2  663.18   12.30
   1   2  -2  648.06   11.08
  -1  -2  -2  663.41   11.05
  -1   2   2  661.70   12.01
   1  -2  -3 2544.43   81.95
  -1  -2   3 2564.05   81.14
   1   2   3 2571.95   78.07
  -1   2  -3 2712.81   85.05
   1  -2  -3 2547.90   81.50
  -1  -2  -3 2682.66   88.36
   1   2  -3 2634.45   85.01
  -1  -2  -3 2638.41   81.74
  -1   2   3 2630.07   85.13
   1  -2  -4  797.20   15.06
   1   2   4  765.84   15.07
  -1  -2   4  768.91   14.33
   1   2   4  788.14   13.35
  -1   2  -4  776.47   14.14
   1  -2  -4  780.17   14.70
  -1   2   4  780.39   15.36
  -1  -2  -4  790.54   15.44
   1   2  -4  774.09   14.86
  -1  -2  -4  791.04   13.49
  -1   2   4  791.30   15.11
   1   2   5    5.34    0.99
   1  -2  -5    3.71    0.82
  -1  -2   5    3.60    0.44
   1   2   5    4.87    0.35
  -1   2  -5    3.52    0.63
   1  -2  -5    3.87    0.62
  -1   2   5    4.75    0.80
  -1  -2  -5    4.25    1.03
   1   2  -5    3.04    0.66
  -1  -2  -5    4.12    0.37
  -1   2   5    5.88    0.62
   1   2   6  849.95   20.06
   1  -2  -6  931.21   20.76
  -1   2  -6  889.78   17.24
   1   2   6  910.59   15.93
   1  -2  -6  901.80   18.31
  -1   2   6  875.36   18.50
  -1  -2  -6  892.27   20.51
   1   2  -6  885.85   18.06
  -1  -2  -6  891.66   15.37
   1  -2   6  861.64   17.02
  -1   2   6  869.31   17.70
   1   2   7   25.85    1.75
   1  -2  -7   30.00    1.51
  -1   2  -7   26.29    0.94
   1  -2  -7   27.26    0.97
   1   2   7   28.74    0.55
  -1   2   7   28.33    0.97
  -1  -2  -7   26.43    1.75
   1   2  -7   29.29    1.06
  -1  -2  -7   26.96    0.50
   1  -2   7   27.01    0.74
   1   2   8   65.28    1.88
   1  -2  -8   66.57    1.70
  -1   2  -8   67.89    1.19
   1  -2  -8   66.17    1.79
  -1   2   8   64.53    2.27
  -1  -2  -8   65.93    2.67
   1   2  -8   64.34    1.53
   1  -2   8   64.47    1.40
   1   2   9  696.82   18.16
   1  -2  -9  724.21   17.55
  -1   2  -9  718.32   13.21
   1  -2  -9  729.37   15.06
  -1   2   9  671.95   16.95
  -1  -2  -9  728.55   18.31
   1  -2   9  708.51   12.97
   1   2  -9  714.34   14.64
   1   2  10   28.73    2.43
   1  -2 -10   33.86    2.20
  -1  -2  10   32.51    1.35
  -1   2 -10   35.25    1.08
   1  -2 -10   34.27    1.11
  -1   2  10   29.16    2.09
  -1  -2 -10   35.37    2.49
   1  -2  10   32.14    1.11
   1   2 -10   33.70    1.26
   1   2  11  249.25    7.56
   1  -2 -11  269.50    7.22
  -1  -2  11  247.23    6.78
   1  -2 -11  256.88    4.34
  -1  -2  11  246.81    4.86
  -1   2 -11  261.16    4.27
   1  -2 -11  259.06    4.44
  -1   2  11  246.53    6.79
  -1  -2 -11  268.24    6.18
   1  -2  11  254.17    4.04
   1   2 -11  262.28    5.42
   1   2  12  116.84    4.85
   1  -2 -12  128.32    3.45
  -1  -2  12  122.49    4.63
  -1  -2  12  119.41    2.83
   1  -2 -12  122.42    2.35
  -1   2 -12  123.90    1.97
   1  -2 -12  124.39    2.83
  -1   2  12  121.37    4.36
   1  -2  12  127.56    5.14
  -1  -2 -12  125.17    5.02
   1  -2  12  123.46    2.41
   1   2 -12  127.36    2.71
   1   2  13   27.94    3.11
  -1  -2  13   32.61    1.90
   1  -2 -13   33.35    1.91
  -1  -2  13   32.83    1.95
   1  -2 -13   33.49    1.19
  -1   2 -13   33.87    1.13
   1  -2 -13   32.64    1.51
  -1   2  13   31.27    2.84
   1  -2  13   35.49    3.36
   1  -2  13   34.40    1.28
   1   2 -13   35.43    1.46
   1   2  14   13.31    2.71
  -1  -2  14   12.95    2.51
   1  -2 -14   12.56    0.93
  -1   2 -14   12.71    0.90
   1  -2 -14   11.84    0.96
  -1   2  14   15.48    2.43
   1  -2  14   13.28    1.88
   1  -2  14   11.97    0.97
   1   2 -14   15.02    1.18
   1   2  15    2.80    1.64
  -1  -2  15   -0.49    2.29
   1  -2 -15    3.07    0.80
  -1   2 -15    2.63    0.75
   1  -2 -15    3.04    0.82
  -1   2  15    1.89    2.37
   1  -2  15    1.60    2.74
   1  -2  15    3.29    0.82
   1   2 -15    4.54    1.35
   1   2  16   12.95    2.14
  -1  -2  16   15.05    1.93
   1  -2 -16   12.89    0.96
  -1   2 -16   10.60    0.88
   1  -2 -16   13.34    0.97
  -1   2  16   14.50    2.95
   1  -2  16   13.48    3.31
   1   2 -16   12.66    1.63
   1   2  17   67.89    5.52
  -1  -2  17   66.89    5.03
   1  -2 -17   63.09    2.04
   1  -2 -17   66.23    2.07
  -1   2 -17   60.56    1.36
  -1   2  17   63.92    5.06
   1  -2  17   67.21    5.60
   1   2 -17   70.94    2.78
   1   2  18   15.43    3.84
  -1  -2  18   14.15    3.54
  -1   2  18   13.63    3.30
   1  -2  18    8.86    3.68
   1   2 -18    8.72    1.26
   1   2  19    0.73    3.24
  -1  -2  19   -0.49    3.01
   1  -2 -19    0.49    0.75
   1  -2 -19    0.25    0.74
  -1   2  19    4.71    1.97
   1  -2  19   -0.53    2.19
   1   2 -19    1.41    1.10
   1   2  20   34.27    3.52
  -1  -2  20   34.76    4.94
  -1   2  20   28.04    4.90
   1  -2  20   32.60    5.35
   1   2 -20   30.55    2.16
   1   2 -20   34.24    2.11
   1   2  21   -1.39    3.88
  -1  -2  21    2.53    2.33
  -1   2  21    6.55    3.70
   1  -2  21    2.59    2.58
   1   2  22    0.01    4.26
  -1  -2  22   -3.24    3.92
  -1   2  22    2.28    3.81
   1   2  23   18.03    3.73
  -1  -2  23   14.59    3.49
  -1   2  23   12.69    3.20
   1   2  24    8.34    5.41
  -1  -3   0   19.99    0.60
   1   3   0   20.19    0.87
   1  -3   0   20.33    0.94
  -1   3   0   21.63    0.65
  -1  -3   1  944.58   18.82
   1   3   1  946.12   19.19
   1  -3  -1  936.14   18.65
  -1   3  -1  942.24   19.63
  -1  -3  -1  958.80   19.52
   1   3  -1  945.20   19.64
   1  -3   1  949.34   19.61
  -1   3   1  963.24   20.16
  -1  -3   2    9.38    0.54
   1   3   2    9.08    0.63
  -1   3  -2   10.04    0.76
   1  -3  -2    8.65    0.52
  -1  -3  -2    9.21    0.65
   1   3  -2   10.17    0.53
   1  -3   2   10.31    0.78
  -1   3   2    9.63    0.53
   1   3   3  532.06    9.49
  -1  -3   3  542.70    9.24
   1   3   3  555.96    9.14
  -1   3  -3  559.04    9.80
   1  -3  -3  563.48    9.34
  -1  -3  -3  569.72   10.50
   1   3  -3  562.67    9.97
  -1  -3  -3  562.66    9.07
   1  -3   3  497.20    8.30
  -1   3   3  553.37    9.80
   1   3   4  575.64   10.69
   1  -3  -4  616.49   11.76
  -1  -3   4  580.31   10.27
   1   3   4  596.55    9.85
  -1   3  -4  593.90   10.62
   1  -3  -4  602.50   10.86
  -1  -3  -4  593.10   11.81
   1   3  -4  588.97   10.29
  -1  -3  -4  593.70    9.79
  -1   3   4  590.58   10.80
   1   3   5 1482.84   41.45
   1  -3  -5 1607.08   43.49
  -1  -3   5 1501.68   38.61
   1   3   5 1560.99   37.91
  -1   3  -5 1550.68   39.65
   1  -3  -5 1535.33   39.36
  -1  -3  -5 1572.32   43.82
   1   3  -5 1552.90   39.87
  -1  -3  -5 1612.62   39.27
  -1   3   5 1545.85   40.71
   1   3   6  345.87    7.27
   1  -3  -6  358.37    6.95
  -1  -3   6  332.89    5.43
  -1   3  -6  341.31    5.62
   1   3   6  346.18    5.13
   1  -3  -6  344.82    5.75
  -1   3   6  341.06    6.81
  -1  -3  -6  352.34    7.46
   1   3  -6  343.16    5.55
  -1  -3  -6  353.32    5.17
  -1   3   6  352.86    6.08
   1   3   7  853.07   20.83
   1  -3  -7  892.01   20.70
  -1  -3   7  666.41   14.42
  -1   3  -7  869.79   17.40
   1   3   7  881.18   16.30
   1  -3  -7  860.97   17.81
  -1   3   7  861.31   20.75
  -1  -3  -7  890.65   22.08
   1   3  -7  889.81   18.49
  -1  -3  -7  884.84   16.69
  -1   3   7  871.48   18.77
   1   3   8  112.39    2.77
   1  -3  -8  121.84    3.51
  -1   3  -8  119.05    2.15
   1  -3  -8  118.30    2.23
   1   3   8  118.05    1.79
  -1   3   8  111.38    3.28
  -1  -3  -8  112.66    2.67
   1   3  -8  121.37    2.55
   1  -3   8  117.01    2.11
  -1  -3  -8  118.78    1.67
  -1   3   8  116.16    2.34
   1   3   9  702.28   18.48
   1  -3  -9  734.94   18.12
  -1   3  -9  726.09   14.42
   1  -3  -9  722.76   14.56
   1   3   9  725.09   12.93
  -1   3   9  689.12   17.43
  -1  -3  -9  742.58   17.09
   1  -3   9  713.06   14.32
   1   3  -9  746.93   15.89
  -1  -3  -9  732.91   12.50
   1   3  10  217.04    4.95
   1  -3 -10  227.91    6.03
  -1   3 -10  224.87    3.78
   1  -3 -10  221.92    3.86
  -1   3  10  219.72    4.71
  -1  -3 -10  229.64    5.10
   1  -3  10  222.97    3.84
  -1  -3 -10  226.62    2.83
   1   3 -10  227.34    4.41
   1   3  11  433.56   10.46
   1  -3 -11  460.62   10.29
  -1  -3  11  415.33    8.90
  -1   3 -11  467.95    8.45
   1  -3 -11  457.67    9.07
  -1   3  11  441.61   11.98
  -1  -3 -11  478.68   10.91
   1  -3  11  465.02    9.14
  -1  -3 -11  428.96    5.89
   1   3 -11  463.36    9.25
   1   3  12   38.22    3.11
   1  -3 -12   41.18    1.93
  -1  -3  12   39.96    1.76
  -1   3 -12   39.43    1.60
   1  -3 -12   39.37    1.31
  -1   3  12   39.57    2.90
  -1  -3 -12   41.71    3.29
   1  -3  12   38.60    1.64
   1   3 -12   40.79    1.63
   1   3  13   39.49    3.39
   1  -3 -13   42.07    2.15
  -1  -3  13   35.59    2.02
   1  -3 -13   40.57    1.69
  -1  -3  13   40.87    1.81
  -1   3 -13   40.13    1.29
   1  -3 -13   38.50    1.68
  -1   3  13   38.96    3.06
  -1  -3 -13   40.77    3.55
   1  -3  13   41.04    1.73
   1   3 -13   40.79    1.66
   1   3  14   17.47    2.95
   1  -3 -14   17.94    2.84
  -1  -3  14   12.19    2.79
  -1  -3  14   15.92    1.94
   1  -3 -14   14.83    1.38
  -1   3 -14   14.78    1.31
   1  -3 -14   17.45    1.02
  -1   3  14   17.19    2.74
  -1  -3 -14   20.36    3.12
   1  -3  14   14.51    3.06
   1  -3  14   15.83    1.39
   1   3 -14   14.97    1.76
   1   3  15  127.96    6.40
  -1  -3  15  124.68    6.21
   1  -3 -15  136.94    6.20
  -1  -3  15  130.80    3.66
   1  -3 -15  126.52    2.74
  -1   3 -15  130.43    3.16
   1  -3 -15  126.71    3.18
  -1   3  15  126.33    6.04
   1  -3  15  130.36    5.18
  -1  -3 -15  138.01    4.77
   1  -3  15  124.54    3.43
   1   3 -15  128.48    3.40
   1   3  16  104.31    6.40
  -1  -3  16   94.84    5.95
  -1  -3  16  106.77    3.30
   1  -3 -16  103.93    2.44
  -1   3 -16  103.28    2.75
   1  -3 -16  107.19    2.76
  -1   3  16  107.55    5.97
   1  -3  16  107.87    6.74
   1  -3  16  103.37    2.53
   1   3 -16  110.97    3.18
   1   3  17   66.76    3.82
  -1  -3  17   71.68    3.74
   1  -3 -17   65.51    1.78
  -1   3 -17   66.74    2.23
  -1   3  17   70.42    5.23
   1  -3  17   71.67    5.75
   1  -3  17   65.88    1.95
   1   3 -17   66.64    2.55
   1   3  18   77.67    4.25
  -1  -3  18   72.29    5.93
   1  -3 -18   62.03    1.98
  -1   3 -18   72.67    1.82
  -1   3  18   79.17    6.01
   1  -3  18   77.73    4.53
   1   3 -18   78.34    2.81
   1   3  19   20.61    4.30
  -1  -3  19   16.08    3.89
  -1   3 -19   11.69    1.14
  -1   3  19   16.45    4.13
   1  -3  19   16.16    4.58
   1   3 -19   18.04    1.69
   1   3  20   18.98    4.79
  -1  -3  20   14.04    2.84
  -1   3  20   18.54    4.30
   1  -3  20   16.39    4.76
   1   3 -20   16.84    1.71
   1   3  21    1.30    4.16
  -1  -3  21    7.50    3.85
  -1   3  21    0.85    3.93
   1  -3  21    7.17    2.74
   1   3  22    0.76    2.54
  -1  -3  22   -1.77    3.76
  -1   3  22    3.63    2.62
   1  -3  22    0.40    4.50
   1   3  23   25.75    6.39
  -1  -3  23   26.96    5.92
  -1   3  23   27.36    5.70
   1  -3  23   23.45    4.16
  -1  -4   0  267.20    4.49
   1   4   0  264.04    3.91
   1  -4   0  263.02    4.45
  -1   4   0  265.31    4.60
  -1  -4   1  813.98   16.82
   1   4   1  794.90   15.46
   1  -4  -1  810.34   16.50
  -1   4  -1  791.57   16.40
  -1  -4  -1  798.90   15.36
   1   4  -1  790.46   15.52
   1  -4   1  802.20   16.54
  -1   4   1  818.44   16.25
  -1  -4   2   89.26    1.98
   1   4   2   92.27    1.40
   1  -4  -2   91.00    1.88
  -1   4  -2   88.88    1.50
  -1  -4  -2   92.29    1.75
   1   4  -2   88.35    1.92
   1  -4   2   89.64    1.48
  -1   4   2   90.77    1.95
  -1  -4   3   14.62    0.70
   1   4   3   14.67    0.84
  -1   4  -3   13.27    0.99
   1  -4  -3   17.14    0.65
  -1  -4  -3   17.19    0.81
  -1  -4  -3   18.06    0.86
   1  -4   3   14.57    0.97
  -1   4   3   15.56    1.08
   1  -4  -4  500.99    9.00
  -1  -4   4  470.47    8.29
   1   4   4  495.05    8.42
  -1   4  -4  483.06    8.98
   1  -4  -4  492.89    9.00
  -1  -4  -4  503.59   10.15
   1   4  -4  476.45    9.11
  -1  -4  -4  492.06    8.37
   1  -4   4  484.30    8.92
  -1   4   4  491.14    8.57
   1   4   5   50.33    2.04
   1  -4  -5   47.41    1.88
  -1  -4   5   45.88    1.14
   1   4   5   51.53    1.15
  -1   4  -5   47.97    1.47
   1  -4  -5   48.57    1.40
  -1  -4  -5   54.34    2.07
   1   4  -5   46.30    1.57
  -1  -4  -5   49.36    1.15
   1  -4   5   44.98    1.01
  -1   4   5   50.23    1.53
   1   4   6  114.10    3.26
   1  -4  -6  122.44    3.22
  -1  -4   6  112.40    2.08
  -1   4  -6  115.57    2.41
   1   4   6  114.33    1.95
   1  -4  -6  121.26    2.39
  -1  -4  -6  111.81    2.51
   1   4  -6  114.06    2.57
  -1  -4  -6  118.45    2.22
  -1   4   6  116.35    2.52
   1   4   7  714.86   17.73
   1  -4  -7  744.20   17.62
  -1  -4   7  711.96   14.70
  -1   4  -7  712.95   15.04
   1  -4  -7  739.98   15.24
   1   4   7  747.50   14.04
  -1   4   7  727.59   16.24
  -1  -4  -7  726.91   18.10
   1   4  -7  732.34   16.01
  -1  -4  -7  743.15   14.37
  -1   4   7  732.90   15.72
   1   4   8  312.41    7.85
   1  -4  -8  325.23    6.49
  -1  -4   8  310.67    5.56
  -1   4  -8  321.35    5.98
   1  -4  -8  330.43    5.91
   1   4   8  324.18    5.05
  -1   4   8  311.01    6.29
  -1  -4  -8  339.11    8.32
   1   4  -8  327.00    6.47
  -1  -4  -8  320.29    5.24
  -1   4   8  322.85    6.24
   1   4   9   22.36    1.46
   1  -4  -9   23.18    2.02
  -1  -4   9   19.46    0.93
  -1   4  -9   21.14    1.17
   1  -4  -9   22.94    1.11
   1   4   9   22.88    0.81
  -1   4   9   22.66    1.94
  -1  -4  -9   21.62    1.48
  -1  -4  -9   21.51    0.71
   1   4  -9   19.59    1.36
  -1   4   9   23.43    1.24
   1   4  10   22.92    2.42
   1  -4 -10   26.91    2.34
  -1   4 -10   24.10    1.25
   1  -4 -10   27.21    1.52
   1   4  10   27.00    1.05
  -1   4  10   25.98    2.15
  -1  -4 -10   29.10    1.70
   1  -4  10   26.39    1.30
  -1  -4 -10   25.46    0.90
   1   4 -10   22.98    1.47
  -1   4  10   25.75    1.35
   1   4  11   81.22    2.79
   1  -4 -11   89.33    2.69
  -1   4 -11   91.30    2.19
   1  -4 -11   89.46    2.07
   1   4  11   84.81    1.72
  -1   4  11   83.36    2.59
  -1  -4 -11   90.14    2.89
   1  -4  11   84.73    2.18
  -1  -4 -11   85.44    1.53
   1   4 -11   86.29    2.43
   1   4  12   22.22    1.86
   1  -4 -12   22.26    1.76
  -1   4 -12   21.99    1.65
   1  -4 -12   20.02    1.16
  -1   4  12   19.59    2.46
  -1  -4 -12   18.45    1.86
   1  -4  12   21.23    1.67
  -1  -4 -12   19.84    0.72
   1   4 -12   21.74    1.50
   1   4  13   95.46    5.05
   1  -4 -13   90.86    4.65
  -1  -4  13   97.65    2.99
  -1   4 -13   99.13    2.42
   1  -4 -13   92.99    2.71
  -1   4  13   93.83    4.38
  -1  -4 -13   96.50    3.48
   1  -4  13   96.58    2.48
  -1  -4 -13   84.19    1.37
   1   4 -13   93.60    3.43
   1   4  14   79.67    5.19
   1  -4 -14   92.81    3.35
  -1  -4  14   79.85    2.97
  -1   4 -14   85.09    2.34
   1  -4 -14   82.57    2.12
  -1   4  14   78.68    4.61
  -1  -4 -14   92.07    5.33
   1  -4  14   84.56    2.48
   1   4 -14   86.12    2.82
   1   4  15  150.02    7.37
   1  -4 -15  162.86    5.09
  -1  -4  15  146.18    5.24
   1  -4 -15  152.89    3.44
  -1  -4  15  149.08    4.44
  -1   4 -15  151.39    3.49
   1  -4 -15  152.40    3.69
  -1   4  15  150.52    5.05
  -1  -4 -15  170.21    8.04
   1  -4  15  152.05    4.41
   1   4 -15  151.88    4.16
   1   4  16   10.03    3.23
  -1  -4  16    8.74    3.10
   1  -4 -16   11.44    3.19
  -1  -4  16    7.85    1.61
   1  -4 -16    6.92    1.08
   1  -4 -16    7.56    1.29
  -1   4 -16    7.03    1.54
  -1   4  16    8.66    1.93
  -1  -4 -16   14.08    3.52
   1  -4  16    6.23    3.39
   1  -4  16    9.99    1.68
   1   4 -16    6.65    1.50
   1   4  17    6.76    3.43
  -1  -4  17    4.62    3.20
   1  -4 -17    9.08    3.27
  -1  -4  17    7.81    1.69
   1  -4 -17    4.12    1.36
   1  -4 -17    6.03    1.21
  -1   4 -17    6.14    1.53
  -1   4  17    8.22    1.97
   1  -4  17    7.06    2.30
  -1  -4 -17    8.04    2.33
   1  -4  17    6.38    1.27
   1   4 -17    5.80    1.53
   1   4  18   51.40    5.44
  -1  -4  18   48.68    5.18
  -1  -4  18   48.48    2.77
   1  -4 -18   40.77    1.44
  -1   4 -18   42.19    2.42
  -1   4  18   44.86    3.30
   1  -4  18   42.80    5.51
   1  -4  18   43.05    2.61
   1   4 -18   48.55    2.48
   1   4  19   13.38    4.24
  -1  -4  19    9.39    2.50
   1  -4 -19    7.43    1.07
  -1   4 -19    9.49    1.28
  -1   4  19   12.96    2.48
   1  -4  19    8.43    4.40
   1  -4  19   12.18    1.78
   1   4 -19   11.08    1.74
   1   4  20   12.35    2.90
  -1  -4  20   14.34    4.17
  -1   4  20   13.20    4.17
   1  -4  20   11.81    3.01
   1   4 -20   12.34    1.80
   1   4  21   21.29    3.56
  -1  -4  21   24.26    5.03
  -1   4  21   33.48    4.78
   1  -4  21   18.32    5.46
   1   4 -21   18.34    2.08
   1   4  22   21.91    5.59
  -1  -4  22   15.55    3.49
  -1   4  22   14.31    5.05
   1  -4  22   18.23    5.52
  -1  -4  23   -5.65    4.64
  -1   4  23    0.05    4.15
   1  -4  23    1.37    3.03
  -1  -5   0  579.90   10.65
   1   5   0  586.60   11.64
   1  -5   0  581.15   11.65
  -1   5   0  576.96   11.62
  -1  -5   1  184.81    3.80
   1   5   1  184.00    3.57
   1  -5  -1  187.54    3.64
  -1   5  -1  183.82    3.71
  -1  -5  -1  189.69    3.58
   1   5  -1  181.53    2.99
   1  -5   1  184.15    3.09
  -1   5   1  182.79    3.16
  -1  -5   2   56.22    1.85
   1   5   2   54.43    1.60
   1  -5  -2   56.95    1.70
  -1   5  -2   54.88    1.76
  -1  -5  -2   56.69    1.15
   1   5  -2   54.99    1.76
   1  -5   2   53.34    1.27
  -1   5   2   53.83    1.83
  -1  -5   3   47.60    1.23
   1   5   3   49.86    1.50
   1  -5  -3   48.42    1.62
  -1   5  -3   47.92    1.20
  -1  -5  -3   49.17    1.97
  -1  -5  -3   48.48    1.46
   1   5  -3   46.91    1.76
   1  -5   3   47.57    1.18
  -1   5   3   44.27    1.70
  -1  -5   4  681.13   13.76
   1   5   4  696.48   14.15
   1  -5  -4  692.05   14.57
  -1   5  -4  687.32   14.78
  -1  -5  -4  703.66   16.17
  -1  -5  -4  685.70   13.76
   1   5  -4  683.05   14.76
   1  -5   4  676.63   14.41
  -1   5   4  691.52   15.00
   1  -5  -5  277.93    5.12
  -1  -5   5  270.58    5.62
   1   5   5  265.70    4.76
  -1   5  -5  269.85    5.43
   1  -5  -5  270.03    5.16
  -1  -5  -5  274.84    6.38
  -1  -5  -5  276.52    4.80
   1   5  -5  270.51    5.54
   1  -5   5  260.02    5.26
  -1   5   5  273.40    5.52
   1  -5  -6  436.14    9.68
  -1  -5   6  412.76    8.68
  -1   5  -6  408.20    8.38
   1   5   6  425.84    7.65
   1  -5  -6  413.30    8.10
  -1  -5  -6  445.57   10.31
  -1  -5  -6  439.03    7.73
   1   5  -6  410.15    7.65
   1  -5   6  407.54    8.30
  -1   5   6  416.22    8.64
   1   5   7  128.26    4.05
   1  -5  -7  132.25    3.91
  -1  -5   7  131.35    3.28
  -1   5  -7  128.24    2.99
   1  -5  -7  127.53    2.80
   1   5   7  124.85    2.87
  -1  -5  -7  127.60    4.06
   1  -5   7  122.43    2.98
  -1  -5  -7  131.67    2.42
   1   5  -7  126.03    2.44
  -1   5   7  129.09    3.09
   1   5   8   29.44    1.52
   1  -5  -8   29.02    2.21
  -1  -5   8   28.23    1.69
  -1   5  -8   27.63    1.53
   1  -5  -8   30.32    1.40
   1   5   8   34.79    1.49
  -1  -5  -8   30.79    1.61
  -1  -5  -8   34.00    1.09
   1   5  -8   27.17    1.12
  -1   5   8   32.11    1.56
   1   5   9   16.18    2.14
   1  -5  -9   12.18    2.01
  -1  -5   9   14.77    1.50
  -1   5  -9   13.80    1.29
   1  -5  -9   14.19    1.17
   1   5   9   14.87    0.93
  -1  -5  -9   13.30    2.26
  -1  -5  -9   15.99    1.13
   1   5  -9   11.60    1.41
  -1   5   9   14.73    1.32
   1   5  10   19.90    2.43
   1  -5 -10   19.87    1.52
  -1  -5  10   19.22    1.69
  -1   5 -10   20.06    1.41
   1  -5 -10   20.62    1.24
   1   5  10   20.83    1.31
  -1   5  10   20.59    2.34
  -1  -5 -10   22.86    2.58
  -1  -5 -10   19.67    0.89
   1   5 -10   19.90    1.61
  -1   5  10   19.48    1.46
   1   5  11   37.82    3.15
   1  -5 -11   46.73    3.13
  -1  -5  11   32.57    2.09
  -1   5 -11   45.12    1.85
   1  -5 -11   43.05    1.60
   1   5  11   42.33    1.32
  -1   5  11   42.83    1.98
  -1  -5 -11   41.81    3.32
   1  -5  11   35.84    1.70
  -1  -5 -11   44.50    1.43
   1   5 -11   44.19    2.00
  -1   5  11   40.85    1.84
   1   5  12   15.92    1.80
   1  -5 -12   12.05    2.61
  -1   5 -12   15.47    1.86
   1  -5 -12   15.05    1.58
   1   5  12   14.86    1.19
  -1   5  12   16.20    2.49
  -1  -5 -12   12.01    2.86
   1  -5  12   17.58    1.45
  -1  -5 -12   13.50    0.99
   1   5 -12   13.28    1.63
   1   5  13   43.93    3.95
   1  -5 -13   45.29    3.80
  -1   5 -13   50.68    2.02
   1  -5 -13   48.37    1.72
   1   5  13   42.91    1.56
  -1   5  13   51.39    3.52
  -1  -5 -13   50.27    4.09
   1  -5  13   43.75    2.66
  -1  -5 -13   45.36    1.39
   1   5 -13   49.67    2.31
   1   5  14   48.45    4.28
   1  -5 -14   54.48    4.10
  -1  -5  14   39.96    2.48
   1  -5 -14   47.51    2.28
  -1   5 -14   52.15    2.13
  -1   5  14   49.64    2.68
  -1  -5 -14   49.63    4.43
   1  -5  14   49.81    2.23
  -1  -5 -14   45.56    1.22
   1   5 -14   48.42    2.45
   1   5  15   20.82    3.58
   1  -5 -15   17.61    3.49
  -1  -5  15   19.82    2.08
   1  -5 -15   15.81    1.28
  -1   5 -15   16.98    1.61
  -1   5  15   14.95    3.22
  -1  -5 -15   13.61    3.79
   1  -5  15   18.54    2.25
   1   5 -15   17.29    1.87
   1   5  16    8.33    3.29
   1  -5 -16    8.95    3.27
   1  -5 -16    7.50    1.16
  -1  -5  16    9.10    1.90
   1  -5 -16    6.28    1.08
  -1   5 -16   10.36    1.42
  -1   5  16    1.20    3.02
  -1  -5 -16   10.04    2.27
   1  -5  16    9.33    1.55
   1   5 -16    8.05    1.70
   1   5  17    2.56    3.40
   1  -5 -17    6.16    3.39
  -1  -5  17    7.07    3.18
   1  -5 -17    2.92    1.16
  -1  -5  17    5.64    2.44
   1  -5 -17    5.14    1.04
  -1   5 -17    6.25    1.38
  -1   5  17    7.32    3.18
  -1  -5 -17   10.16    3.77
   1  -5  17    4.84    1.51
   1   5 -17    5.47    1.64
   1   5  18   37.38    5.13
   1  -5 -18   44.64    3.43
  -1  -5  18   37.93    3.35
  -1  -5  18   35.56    2.71
   1  -5 -18   30.78    1.54
  -1   5 -18   37.39    2.10
  -1   5  18   41.60    4.72
   1  -5  18   39.34    5.57
  -1  -5 -18   46.46    5.50
   1  -5  18   37.30    2.95
   1   5 -18   37.33    2.55
   1   5  19   10.89    4.38
  -1  -5  19   13.85    4.14
   1  -5 -19   17.77    2.74
  -1  -5  19   12.43    2.25
  -1   5 -19   10.95    1.64
  -1   5  19   13.55    4.14
   1  -5  19   16.74    4.82
   1  -5  19   11.96    2.35
   1   5 -19   16.96    2.66
   1   5  20   19.52    4.57
  -1  -5  20   11.94    4.33
  -1  -5  20    8.90    2.13
  -1   5 -20   10.95    1.65
  -1   5  20   14.23    4.10
   1  -5  20   10.83    3.09
   1  -5  20    9.49    1.72
   1   5 -20   11.27    2.66
   1   5  21    4.36    4.80
  -1  -5  21   13.41    4.56
  -1   5  21    3.61    4.35
   1  -5  21   14.21    4.94
   1   5 -21    8.86    2.70
   1   5  22    6.31    4.81
  -1  -5  22    7.80    2.92
  -1   5  22   10.55    4.68
   1  -5  22    6.11    5.30
   1   5  23    7.29    4.85
  -1  -5  23    1.56    4.73
  -1   5  23    3.59    3.06
   1  -5  23   11.31    3.40
  -1  -6   0  327.40    6.83
   1   6   0  322.84    5.72
   1  -6   0  330.46    6.88
  -1   6   0  327.53    5.91
  -1  -6   1   89.55    2.58
   1   6   1   89.87    2.44
   1  -6  -1   90.79    1.91
  -1   6  -1   87.94    2.63
  -1  -6  -1   90.37    2.51
   1   6  -1   88.59    2.60
   1  -6   1   90.62    2.59
  -1   6   1   89.65    2.70
  -1  -6   2  178.28    3.32
   1   6   2  178.12    3.85
   1  -6  -2  175.65    3.99
  -1   6  -2  178.61    4.07
  -1  -6  -2  176.66    3.81
   1   6  -2  175.85    4.06
   1  -6   2  174.47    3.19
  -1   6   2  175.77    4.16
  -1  -6   3  118.93    3.12
   1   6   3  112.75    2.77
   1  -6  -3  119.92    2.96
  -1   6  -3  115.41    3.10
  -1  -6  -3  118.54    2.73
  -1  -6  -3  119.58    2.82
   1   6  -3  117.37    3.14
   1  -6   3  116.86    2.33
  -1   6   3  113.74    3.10
  -1  -6   4  160.68    3.96
   1  -6  -4  166.10    3.67
   1   6   4  164.24    3.48
  -1   6  -4  164.01    3.92
  -1  -6  -4  169.81    4.48
  -1  -6  -4  162.87    3.48
   1  -6   4  159.39    3.83
   1   6  -4  163.37    3.14
  -1   6   4  160.58    3.92
   1  -6  -5  902.59   21.59
  -1  -6   5  891.94   20.61
   1  -6  -5  904.72   20.21
  -1   6  -5  915.33   22.46
   1   6   5  887.21   20.97
  -1  -6  -5  913.89   23.97
  -1  -6  -5  885.40   19.57
   1  -6   5  892.55   21.74
   1   6  -5  902.91   22.32
  -1   6   5  911.77   22.51
   1  -6  -6  462.64   11.23
  -1  -6   6  449.85   10.22
   1  -6  -6  456.98    9.55
  -1   6  -6  452.11   10.01
   1   6   6  448.62    9.11
  -1  -6  -6  464.58    9.94
  -1  -6  -6  447.59    9.02
   1  -6   6  448.08    9.80
   1   6  -6  462.19   10.27
  -1   6   6  444.21    8.88
   1  -6  -7  265.38    6.95
  -1  -6   7  266.32    6.19
   1  -6  -7  264.47    5.50
  -1   6  -7  258.57    4.92
   1   6   7  263.42    5.17
  -1  -6  -7  272.08    7.37
  -1  -6  -7  266.96    5.11
   1  -6   7  258.12    5.83
   1   6  -7  264.55    6.19
  -1   6   7  259.64    5.90
   1  -6  -8  757.07   18.27
  -1  -6   8  741.32   18.49
  -1   6  -8  736.68   17.96
   1  -6  -8  751.64   17.51
   1   6   8  746.49   16.62
  -1  -6  -8  746.36   20.58
   1  -6   8  732.10   16.30
  -1  -6  -8  742.61   16.15
   1   6  -8  737.38   18.29
  -1   6   8  740.25   18.14
   1  -6  -9    8.52    2.09
  -1  -6   9    6.53    1.66
  -1   6  -9    9.06    1.48
   1  -6  -9   10.03    1.28
   1   6   9   11.53    1.11
  -1  -6  -9   10.16    1.52
   1  -6   9    6.97    1.44
  -1  -6  -9   10.70    1.03
   1   6  -9    7.99    1.55
  -1   6   9   11.98    1.46
   1   6  10  102.95    4.76
   1  -6 -10  106.06    4.48
  -1  -6  10   96.64    3.41
   1  -6 -10  100.51    2.71
  -1   6 -10  103.94    3.10
   1   6  10   99.87    2.46
  -1  -6 -10  104.70    4.74
  -1  -6 -10  100.77    2.26
   1   6 -10  100.75    3.29
  -1   6  10   99.39    3.06
   1   6  11   32.47    2.18
   1  -6 -11   32.11    2.12
  -1  -6  11   31.31    2.28
   1  -6 -11   34.05    1.66
  -1   6 -11   33.51    2.01
   1   6  11   34.93    1.48
  -1  -6 -11   40.08    3.60
  -1  -6 -11   35.78    1.69
   1   6 -11   35.56    1.47
  -1   6  11   33.73    2.00
   1   6  12  144.21    6.52
   1  -6 -12  149.66    6.44
  -1  -6  12  150.98    4.85
   1  -6 -12  147.70    4.35
  -1   6 -12  150.93    4.16
   1   6  12  150.42    3.88
  -1  -6 -12  158.67    6.66
  -1  -6 -12  141.82    2.88
   1   6 -12  147.46    4.39
  -1   6  12  139.87    4.03
   1   6  13   59.88    4.62
   1  -6 -13   62.40    4.45
   1  -6 -13   60.54    2.14
  -1   6 -13   60.08    2.59
   1   6  13   59.20    1.90
  -1   6  13   58.29    2.94
  -1  -6 -13   63.84    4.63
   1  -6  13   61.39    3.28
  -1  -6 -13   54.02    1.61
   1   6 -13   63.62    2.87
  -1   6  13   53.40    2.50
   1   6  14  125.58    4.91
   1  -6 -14  147.31    6.70
   1  -6 -14  138.73    3.44
  -1   6 -14  136.65    4.10
   1   6  14  127.71    2.86
  -1   6  14  136.48    6.78
  -1  -6 -14  150.50    7.32
   1  -6  14  132.56    4.20
  -1  -6 -14  122.06    2.65
   1   6 -14  140.82    4.46
   1   6  15   13.97    2.42
   1  -6 -15   17.98    3.57
   1  -6 -15   15.79    1.47
  -1   6 -15   16.46    1.84
  -1   6  15   16.42    3.36
  -1  -6 -15   16.99    2.45
   1  -6  15   14.81    1.89
  -1  -6 -15   11.98    1.13
   1   6 -15   19.10    2.01
   1   6  16   39.79    4.74
   1  -6 -16   46.86    4.70
  -1  -6  16   41.64    2.91
   1  -6 -16   35.64    2.41
  -1   6 -16   42.46    2.46
  -1   6  16   42.22    4.49
  -1  -6 -16   43.34    3.43
   1  -6  16   43.07    2.58
   1   6 -16   40.75    2.70
   1   6  17   11.66    3.80
   1  -6 -17   12.89    3.88
  -1  -6  17   14.88    2.34
   1  -6 -17    6.14    1.72
  -1   6 -17   12.87    1.84
  -1   6  17   11.78    2.35
  -1  -6 -17   15.53    4.31
   1  -6  17   12.74    2.01
   1   6 -17   13.76    2.05
   1   6  18   29.38    4.78
   1  -6 -18   37.69    3.21
   1  -6 -18   22.06    2.35
  -1  -6  18   32.65    2.82
   1  -6 -18   18.50    2.04
  -1   6 -18   27.73    2.29
  -1   6  18   27.36    3.12
  -1  -6 -18   38.06    5.46
   1  -6  18   29.93    3.20
   1   6 -18   30.46    2.63
   1   6  19   37.57    5.62
   1  -6 -19   52.08    5.79
  -1  -6  19   30.98    5.58
  -1  -6  19   35.23    3.21
  -1   6 -19   30.72    3.35
  -1   6  19   30.84    3.56
  -1  -6 -19   42.91    6.24
   1  -6  19   40.96    5.84
   1  -6  19   33.01    2.73
   1   6 -19   35.66    2.90
   1   6  20   46.49    6.72
  -1  -6  20   39.48    6.71
   1  -6 -20   70.01    6.62
  -1  -6  20   47.12    4.91
  -1   6 -20   44.74    3.84
  -1   6  20   43.89    4.21
   1  -6  20   54.82    4.76
  -1  -6 -20   65.18    4.62
   1  -6  20   38.81    3.08
   1   6 -20   46.97    3.33
   1   6  21    8.90    4.42
  -1  -6  21    4.61    4.34
  -1  -6  21    2.16    2.36
  -1   6  21    3.25    2.84
   1  -6  21   11.71    5.10
   1   6 -21    7.36    2.20
   1   6  22    9.89    3.24
  -1  -6  22    4.97    3.06
  -1   6  22    0.98    2.76
   1  -6  22    8.01    4.95
  -1  -7   0   10.12    1.49
   1  -7   0   14.00    1.47
   1   7   0   10.91    0.97
  -1   7   0   10.98    0.99
  -1  -7   1   44.22    2.09
   1  -7  -1   41.41    1.37
   1   7   1   41.11    1.97
  -1   7  -1   40.12    2.13
  -1  -7  -1   42.69    2.00
   1  -7   1   45.10    2.08
   1   7  -1   43.25    2.06
  -1   7   1   43.51    2.17
  -1  -7   2  235.07    5.67
   1  -7  -2  235.60    5.57
   1   7   2  223.72    5.20
  -1   7  -2  230.52    5.59
  -1  -7  -2  240.81    4.53
   1  -7   2  233.66    4.48
   1   7  -2  225.72    4.46
  -1   7   2  233.89    5.50
  -1  -7   3  260.69    6.18
   1  -7  -3  266.21    5.98
   1   7   3  264.92    5.78
  -1   7  -3  262.45    6.09
  -1  -7  -3  259.69    5.65
   1  -7   3  257.43    6.03
   1   7  -3  254.82    6.00
  -1   7   3  260.39    6.15
  -1  -7   4  201.07    4.16
   1  -7  -4  212.87    5.03
   1   7   4  195.73    4.77
  -1   7  -4  205.50    4.14
  -1  -7  -4  213.02    4.59
  -1  -7  -4  214.84    4.79
   1  -7   4  203.92    5.14
   1   7  -4  207.95    5.25
  -1   7   4  200.74    5.17
   1  -7  -5  412.36   10.57
  -1  -7   5  405.08    9.68
   1  -7  -5  408.18    9.01
   1   7   5  382.66    8.67
  -1   7  -5  393.17    9.23
  -1  -7  -5  406.59   10.49
  -1  -7  -5  402.21    8.61
   1  -7   5  396.13    9.17
   1   7  -5  388.96    7.99
  -1   7   5  388.65    9.27
   1  -7  -6  444.80    9.88
  -1  -7   6  451.73   10.90
   1  -7  -6  444.69   10.07
  -1   7  -6  445.69   10.60
   1   7   6  437.68    9.66
  -1  -7  -6  457.25   10.22
  -1  -7  -6  434.67    9.51
   1  -7   6  451.06   10.46
   1   7  -6  447.86    9.39
  -1   7   6  446.53   10.78
   1  -7  -7   31.52    2.66
  -1  -7   7   30.62    1.52
   1  -7  -7   32.25    1.89
  -1   7  -7   33.10    2.06
   1   7   7   32.16    1.71
  -1  -7  -7   33.81    2.89
   1  -7   7   31.49    1.41
  -1  -7  -7   35.60    1.69
   1   7  -7   30.36    2.19
  -1   7   7   33.24    2.06
   1  -7  -8   86.38    2.87
  -1  -7   8   87.60    3.36
   1  -7  -8   89.59    2.82
  -1   7  -8   91.06    3.20
   1   7   8   86.49    2.60
  -1  -7  -8   93.55    4.36
   1  -7   8   87.22    2.25
  -1  -7  -8   89.31    2.54
   1   7  -8   87.95    3.28
  -1   7   8   88.97    3.11
   1  -7  -9  290.45    8.85
  -1  -7   9  285.42    7.57
   1  -7  -9  281.46    6.50
  -1   7  -9  278.04    7.05
   1   7   9  288.26    6.36
  -1  -7  -9  288.00    7.06
   1  -7   9  279.03    5.84
  -1  -7  -9  284.67    5.95
   1   7  -9  278.58    7.41
  -1   7   9  272.98    7.07
   1  -7 -10   58.30    3.70
  -1  -7  10   56.45    2.89
   1  -7 -10   54.04    2.32
  -1   7 -10   55.67    2.68
   1   7  10   50.20    2.06
  -1  -7 -10   59.04    2.65
   1  -7  10   53.99    1.88
  -1  -7 -10   55.08    1.98
   1   7 -10   52.63    1.94
  -1   7  10   56.05    2.62
   1  -7 -11  121.46    3.94
  -1  -7  11  114.69    4.22
   1  -7 -11  114.05    3.40
  -1   7 -11  113.71    3.83
   1   7  11  109.02    3.15
  -1  -7 -11  118.08    5.84
   1  -7  11  109.12    3.84
  -1  -7 -11  113.76    3.54
   1   7 -11  118.51    4.12
  -1   7  11  113.18    3.86
   1  -7 -12    4.45    1.72
  -1  -7  12    7.24    1.94
   1  -7 -12    3.20    1.38
  -1   7 -12    3.47    1.67
   1   7  12    3.69    1.24
  -1  -7 -12    2.44    2.94
   1  -7  12    1.04    1.55
  -1  -7 -12    2.03    1.07
   1   7 -12    4.42    1.76
  -1   7  12    2.47    1.54
   1   7  13   41.62    3.01
   1  -7 -13   45.70    4.46
  -1  -7  13   47.91    3.11
   1  -7 -13   42.97    2.20
  -1   7 -13   46.89    2.68
   1   7  13   42.33    1.99
  -1  -7 -13   51.15    4.49
  -1  -7 -13   41.34    2.17
   1   7 -13   44.90    2.79
  -1   7  13   39.09    2.50
   1   7  14   68.49    5.75
   1  -7 -14   84.56    5.47
  -1  -7  14   78.10    3.86
   1  -7 -14   71.91    2.72
  -1   7 -14   78.16    3.31
   1   7  14   69.05    2.45
  -1  -7 -14   81.65    5.73
  -1  -7 -14   66.40    2.68
   1   7 -14   77.11    2.50
  -1   7  14   64.03    3.15
   1   7  15    5.81    3.68
   1  -7 -15   10.36    3.42
   1  -7 -15    6.05    1.47
  -1   7 -15   11.94    1.92
   1   7  15    8.61    1.28
  -1  -7 -15    8.65    2.45
   1  -7  15   10.12    1.98
  -1  -7 -15    7.94    1.44
   1   7 -15    9.49    2.08
   1   7  16    9.37    3.85
   1  -7 -16   15.77    3.88
   1  -7 -16    9.93    1.56
  -1   7 -16   14.75    2.10
  -1  -7 -16   13.31    2.78
   1  -7  16   13.40    2.21
   1   7 -16   15.31    2.25
   1   7  17   98.68    7.81
   1  -7 -17  127.29    5.36
  -1  -7  17  109.48    4.92
   1  -7 -17   83.55    3.41
  -1   7 -17  111.13    4.47
  -1  -7 -17  130.66    8.45
   1  -7  17  108.41    4.71
   1   7 -17  111.46    4.82
   1   7  18    6.62    2.67
   1  -7 -18    6.90    2.69
  -1  -7  18   10.31    2.50
   1  -7 -18    3.66    1.44
  -1   7 -18    6.41    2.01
  -1  -7 -18   16.83    4.72
   1  -7  18    8.69    2.29
   1   7 -18    9.22    2.34
   1   7  19   25.41    3.56
   1  -7 -19   33.56    5.71
  -1  -7  19   26.10    3.32
  -1   7 -19   25.32    2.74
  -1  -7 -19   36.11    6.10
   1  -7  19   25.80    2.93
   1   7 -19   28.44    3.03
   1   7  20   11.83    3.26
   1  -7 -20   19.94    5.25
  -1  -7  20   13.88    4.82
  -1  -7  20   10.87    2.95
  -1   7 -20   11.71    2.47
  -1  -7 -20   19.09    3.69
   1  -7  20    7.67    3.27
   1  -7  20   11.87    2.58
   1   7 -20   14.71    2.67
   1   7  21   11.32    3.21
  -1  -7  21    4.58    4.91
   1  -7 -21   16.49    5.19
  -1  -7  21    3.64    2.78
   1  -7  21   14.88    5.16
  -1  -7 -21    7.05    5.23
   1   7 -21    4.00    2.41
   1   7  22    4.15    4.91
  -1  -7  22    1.23    3.03
  -1  -7  22    4.10    3.47
   1  -7  22    2.26    5.17
  -1  -8   0    5.31    1.57
   1  -8   0    4.84    1.57
   1   8   0    6.70    1.01
  -1   8   0    4.37    1.03
  -1  -8   1  132.07    3.94
   1  -8  -1  128.66    2.96
   1   8   1  133.86    3.93
  -1   8  -1  132.34    4.04
  -1  -8  -1  128.26    3.83
   1  -8   1  130.45    3.03
   1   8  -1  132.02    3.98
  -1   8   1  133.28    4.10
  -1  -8   2   79.17    3.11
   1  -8  -2   70.77    2.83
   1   8   2   74.77    2.75
  -1   8  -2   74.27    2.15
  -1  -8  -2   75.05    2.83
   1  -8   2   74.58    2.96
   1   8  -2   73.59    2.08
  -1   8   2   74.30    2.98
  -1  -8   3   12.43    1.81
   1  -8  -3    9.25    1.64
   1   8   3    8.24    1.05
  -1   8  -3   10.56    1.86
   1  -8   3   10.96    1.82
   1   8  -3   11.86    1.79
  -1   8   3    9.11    1.16
  -1  -8   4  244.06    6.70
   1  -8  -4  252.91    5.16
   1   8   4  243.58    6.02
  -1   8  -4  240.72    6.53
  -1  -8  -4  250.57    7.27
  -1  -8  -4  250.16    6.06
   1  -8   4  247.07    5.25
   1   8  -4  242.71    6.45
  -1   8   4  240.47    5.24
   1  -8  -5  127.94    3.54
  -1  -8   5  124.16    4.22
   1  -8  -5  128.33    3.85
   1   8   5  119.06    3.64
  -1   8  -5  125.25    3.10
  -1  -8  -5  130.12    3.50
  -1  -8  -5  127.35    3.68
   1  -8   5  122.10    4.12
   1   8  -5  126.28    4.11
  -1   8   5  124.68    4.08
   1  -8  -6   86.90    3.97
  -1  -8   6   82.41    2.46
   1  -8  -6   81.04    3.03
  -1   8  -6   79.00    3.36
   1   8   6   79.47    2.92
  -1  -8  -6   83.36    4.11
   1  -8   6   83.30    3.37
  -1  -8  -6   87.00    2.91
   1   8  -6   86.01    2.43
  -1   8   6   79.74    3.40
   1  -8  -7   50.22    2.28
  -1  -8   7   50.79    2.89
   1  -8  -7   48.14    2.46
  -1   8  -7   47.96    2.75
   1   8   7   45.40    2.29
  -1  -8  -7   52.71    3.48
   1  -8   7   45.76    2.65
  -1  -8  -7   47.90    2.20
   1   8  -7   49.00    1.92
  -1   8   7   46.29    2.67
   1  -8  -8   15.79    2.81
  -1  -8   8   18.15    2.27
   1  -8  -8   21.09    1.90
  -1   8  -8   18.34    2.18
   1   8   8   18.25    1.79
  -1  -8  -8   21.77    1.91
   1  -8   8   20.51    2.18
  -1  -8  -8   20.78    1.74
   1   8  -8   21.54    1.50
  -1   8   8   22.32    2.17
   1  -8  -9   27.32    3.07
  -1  -8   9   24.79    2.47
   1  -8  -9   22.44    1.98
  -1   8  -9   21.83    2.30
   1   8   9   22.17    1.86
  -1  -8  -9   23.77    2.06
   1  -8   9   19.64    1.46
  -1  -8  -9   23.01    1.75
   1   8  -9   21.21    1.54
  -1   8   9   21.70    2.19
   1  -8 -10   10.66    1.78
  -1  -8  10    8.34    1.41
   1  -8 -10    6.76    1.65
  -1   8 -10    4.38    1.97
   1   8  10    9.62    1.59
  -1  -8 -10   10.41    2.92
   1  -8  10    8.39    1.28
  -1  -8 -10    8.60    1.48
   1   8 -10    8.31    1.30
  -1   8  10    7.49    1.92
   1  -8 -11   33.54    2.39
  -1  -8  11   31.90    2.86
   1  -8 -11   33.11    2.19
  -1   8 -11   30.12    2.63
   1   8  11   31.94    2.09
  -1  -8 -11   33.72    4.06
   1  -8  11   30.82    1.72
  -1  -8 -11   34.32    1.92
   1   8 -11   30.06    2.70
  -1   8  11   30.34    2.49
   1  -8 -12   50.05    4.45
  -1  -8  12   46.61    3.35
   1  -8 -12   47.48    2.46
  -1   8 -12   49.42    2.99
   1   8  12   44.08    2.36
  -1  -8 -12   58.34    4.79
   1  -8  12   48.69    2.11
  -1  -8 -12   45.87    2.18
   1   8 -12   49.03    3.15
  -1   8  12   47.03    2.96
   1  -8 -13   45.35    4.58
  -1  -8  13   45.06    3.40
   1  -8 -13   44.51    2.47
  -1   8 -13   47.15    3.00
   1   8  13   45.24    3.04
  -1  -8 -13   52.51    5.04
   1  -8  13   49.41    2.07
  -1  -8 -13   42.99    2.11
   1   8 -13   49.33    3.17
  -1   8  13   41.23    2.92
   1  -8 -14   16.47    3.82
  -1  -8  14   14.23    2.67
   1  -8 -14   13.02    1.78
  -1   8 -14   12.64    2.28
   1   8  14   13.46    2.24
  -1  -8 -14   12.03    3.96
  -1  -8 -14   12.46    1.91
   1   8 -14   14.03    2.38
  -1   8  14   11.21    2.14
   1  -8 -15    6.48    3.80
  -1  -8  15    9.77    2.60
   1  -8 -15   10.65    1.68
  -1   8 -15   14.15    2.22
   1   8  15    7.90    1.63
  -1  -8 -15   16.11    4.05
  -1  -8 -15    6.87    1.78
   1   8 -15   11.84    2.35
  -1   8  15    9.65    2.10
   1  -8 -16   52.48    5.35
  -1  -8  16   42.00    3.60
   1  -8 -16   40.20    2.58
  -1   8 -16   46.65    3.26
  -1  -8 -16   53.79    3.85
   1  -8  16   47.21    3.26
  -1  -8 -16   29.33    2.47
   1   8 -16   47.36    3.51
   1  -8 -17   11.31    4.01
  -1  -8  17   -0.84    2.30
   1  -8 -17    4.99    1.65
  -1   8 -17    6.93    2.22
  -1  -8 -17    5.76    2.71
   1  -8  17    3.17    2.36
  -1  -8 -17    5.44    1.12
   1   8 -17   11.61    2.43
   1  -8 -18   37.90    3.49
  -1  -8  18   20.96    3.24
   1  -8 -18   15.10    2.15
  -1   8 -18   28.80    2.94
  -1  -8 -18   30.84    6.01
   1  -8  18   27.13    3.29
   1   8 -18   31.37    3.30
   1  -8 -19   14.46    3.29
  -1  -8  19   14.64    3.22
  -1   8 -19   11.61    2.70
  -1  -8 -19   13.59    5.49
   1  -8  19   10.76    3.72
   1   8 -19   17.14    2.90
   1  -8 -20   18.92    5.54
  -1  -8  20   14.24    3.37
  -1   8 -20   16.68    2.90
  -1  -8 -20   19.66    5.89
   1  -8  20   12.69    2.98
   1   8 -20   15.32    2.99
   1  -8 -21    6.89    5.15
  -1  -8  21   -1.65    4.65
  -1  -8  21    4.11    2.87
  -1  -8 -21   14.45    3.79
   1  -8  21    6.73    3.44
   1   8 -21    3.60    2.80
  -1  -9   0    2.50    1.10
   1  -9   0    3.53    1.75
   1   9   0    3.18    1.09
  -1   9   0    2.61    1.78
  -1  -9   1   63.44    3.04
   1  -9  -1   59.18    2.08
   1   9   1   60.58    2.96
  -1   9  -1   58.74    3.19
  -1  -9  -1   57.33    2.96
   1  -9   1   62.88    2.16
   1   9  -1   58.60    3.03
  -1   9   1   61.01    3.16
  -1  -9   2  208.93    6.21
   1  -9  -2  204.78    5.95
   1   9   2  197.46    4.49
  -1   9  -2  203.61    6.17
  -1  -9  -2  203.46    5.83
   1  -9   2  205.41    6.04
   1   9  -2  207.39    4.80
  -1   9   2  202.80    6.18
  -1  -9   3   24.04    2.49
   1  -9  -3   23.55    2.30
   1   9   3   21.74    2.26
  -1   9  -3   23.85    1.67
  -1  -9  -3   23.54    2.22
   1  -9   3   24.69    1.62
   1   9  -3   23.44    2.50
  -1   9   3   22.21    1.62
  -1  -9   4  407.30   11.23
   1  -9  -4  400.90    8.87
   1   9   4  406.88   10.50
  -1   9  -4  406.06   10.99
  -1  -9  -4  416.68   12.57
  -1  -9  -4  410.61    8.85
   1  -9   4  398.31   10.84
   1   9  -4  406.58   11.11
  -1   9   4  400.48   11.07
   1  -9  -5   65.13    2.66
  -1  -9   5   54.03    3.35
   1  -9  -5   51.94    2.05
   1   9   5   52.39    2.81
  -1   9  -5   51.20    3.26
  -1  -9  -5   57.29    3.82
  -1  -9  -5   55.42    2.90
   1  -9   5   47.30    3.12
   1   9  -5   52.64    3.26
  -1   9   5   50.58    3.17
   1  -9  -6  420.92   13.31
  -1  -9   6  430.53   10.26
   1  -9  -6  434.57   11.28
  -1   9  -6  422.35   11.85
   1   9   6  418.21   11.09
  -1  -9  -6  433.36   10.98
  -1  -9  -6  428.27   10.87
   1  -9   6  419.56    9.85
   1   9  -6  424.77   10.01
  -1   9   6  396.08   11.45
   1  -9  -7  346.07   11.25
  -1  -9   7  344.51   10.00
   1  -9  -7  343.06    9.14
  -1   9  -7  324.03    9.62
   1   9   7  326.20    8.77
  -1  -9  -7  344.99   11.33
   1  -9   7  334.48    9.70
  -1  -9  -7  340.35    8.64
   1   9  -7  329.91    7.81
  -1   9   7  316.75    9.50
   1  -9  -8   88.62    3.43
  -1  -9   8   90.96    4.30
   1  -9  -8   89.01    3.58
  -1   9  -8   89.24    2.89
   1   9   8   85.10    3.46
  -1  -9  -8   98.53    5.30
   1  -9   8   85.91    4.05
  -1  -9  -8   88.80    3.36
   1   9  -8   87.01    2.90
  -1   9   8   83.92    4.02
   1  -9  -9    8.98    1.91
  -1  -9   9    9.51    2.41
   1  -9  -9   10.91    1.91
  -1   9  -9    8.96    1.45
   1   9   9    6.57    1.90
  -1  -9  -9    8.90    3.14
   1  -9   9   11.63    2.23
  -1  -9  -9    8.23    1.75
   1   9  -9    9.89    1.44
  -1   9   9    4.54    2.15
   1  -9 -10  352.15   12.48
  -1  -9  10  347.32   10.89
   1  -9 -10  347.89    9.33
  -1   9 -10  338.07    8.30
   1   9  10  326.56    9.10
  -1  -9 -10  354.10   12.74
   1  -9  10  340.24    8.50
  -1  -9 -10  338.69    8.86
   1   9 -10  340.97    8.49
  -1   9  10  332.34    9.96
   1  -9 -11   42.58    4.47
  -1  -9  11   42.12    3.47
   1  -9 -11   43.95    2.69
  -1   9 -11   41.81    3.24
   1   9  11   44.84    2.70
  -1  -9 -11   44.36    4.88
   1  -9  11   42.27    2.21
  -1  -9 -11   43.42    2.47
   1   9 -11   42.34    3.36
  -1   9  11   46.04    3.14
   1  -9 -12   67.32    5.28
  -1  -9  12   63.46    2.76
   1  -9 -12   61.43    3.12
  -1   9 -12   60.71    3.68
   1   9  12   58.93    3.02
  -1  -9 -12   63.02    5.65
   1  -9  12   58.85    3.73
  -1  -9 -12   59.22    3.42
   1   9 -12   58.39    3.80
  -1   9  12   56.91    3.48
   1  -9 -13   49.28    4.99
  -1  -9  13   50.57    3.73
   1  -9 -13   42.52    2.71
  -1   9 -13   42.13    3.39
   1   9  13   40.78    2.70
  -1  -9 -13   50.15    5.35
   1  -9  13   42.31    3.37
  -1  -9 -13   40.55    2.38
   1   9 -13   48.70    3.47
  -1   9  13   40.29    3.13
   1  -9 -14   13.76    4.17
  -1  -9  14   13.34    2.92
   1  -9 -14   10.61    2.06
  -1   9 -14   16.23    2.57
   1   9  14   12.18    2.66
  -1  -9 -14   12.54    4.26
   1  -9  14   13.25    2.57
  -1  -9 -14    7.82    2.29
   1   9 -14   18.04    2.64
  -1   9  14   12.18    2.45
   1  -9 -15    0.91    3.81
  -1  -9  15    6.10    2.68
   1  -9 -15    5.20    1.81
  -1   9 -15    5.84    2.39
   1   9  15    3.45    1.81
  -1  -9 -15    2.23    4.08
   1  -9  15    4.84    2.33
  -1  -9 -15    5.05    1.53
   1   9 -15    6.38    2.48
  -1   9  15    2.31    2.18
   1  -9 -16   95.39    7.08
  -1  -9  16   90.47    5.19
   1  -9 -16   68.20    3.69
  -1   9 -16   87.80    4.64
   1   9  16   69.49    4.36
  -1  -9 -16   95.46    7.46
  -1  -9 -16   63.35    3.08
   1   9 -16   89.25    4.83
  -1   9  16   64.20    4.19
   1  -9 -17   -3.53    3.87
  -1  -9  17   -1.72    2.59
   1  -9 -17   -0.99    1.68
  -1   9 -17    0.42    2.28
   1   9  17   -0.13    1.58
  -1  -9 -17   -8.59    4.48
   1   9 -17   -0.93    2.52
   1  -9 -18   51.17    6.34
   1  -9 -18   24.72    2.68
  -1   9 -18   38.62    3.69
  -1  -9 -18   43.84    4.39
   1  -9  18   41.17    3.99
   1   9 -18   37.83    3.96
   1  -9 -19   22.84    5.83
  -1   9 -19   20.31    3.27
  -1  -9 -19   18.85    5.69
   1  -9  19   13.97    3.15
   1   9 -19   11.64    3.18
   1  -9 -20    2.32    3.06
  -1  -9  20    2.47    3.02
  -1   9 -20    0.72    2.61
  -1  -9 -20   -4.91    5.15
   1  -9  20    1.64    2.66
   1   9 -20    3.48    2.66
  -1 -10   0  113.00    4.43
   1 -10   0  106.12    4.49
   1  10   0  106.72    4.46
  -1  10   0  107.92    4.65
  -1 -10   1   45.17    3.21
   1 -10  -1   46.06    2.07
   1  10   1   42.54    3.02
  -1  10  -1   45.73    2.17
  -1 -10  -1   43.40    2.02
   1 -10   1   43.55    3.24
   1  10  -1   44.84    3.10
  -1  10   1   42.16    2.12
  -1 -10   2  105.47    3.35
   1 -10  -2  103.80    4.43
   1  10   2  112.49    4.40
  -1  10  -2  106.51    4.77
  -1 -10  -2  110.15    4.35
   1 -10   2  108.95    4.64
   1  10  -2  106.89    3.30
  -1  10   2  108.59    4.72
  -1 -10   3   94.92    4.44
   1 -10  -3   94.82    4.19
   1  10   3   93.92    4.11
  -1  10  -3   93.79    4.40
  -1 -10  -3   92.74    3.97
   1 -10   3   88.92    4.35
   1  10  -3   92.98    4.38
  -1  10   3   91.37    4.35
  -1 -10   4  128.07    3.85
   1 -10  -4  126.74    3.60
   1  10   4  124.99    3.46
  -1  10  -4  126.58    3.77
  -1 -10  -4  129.75    6.20
  -1 -10  -4  131.09    4.75
   1 -10   4  128.04    5.15
   1  10  -4  137.40    5.30
  -1  10   4  123.93    5.26
   1 -10  -5   38.22    2.59
  -1 -10   5   39.22    3.34
   1 -10  -5   39.78    2.01
  -1  10  -5   41.06    2.20
   1  10   5   39.45    2.93
  -1 -10  -5   34.95    3.73
  -1 -10  -5   38.62    2.83
   1 -10   5   39.02    3.16
   1  10  -5   37.83    2.17
  -1  10   5   40.81    3.10
   1 -10  -6  113.08    4.10
  -1 -10   6  115.46    3.67
   1 -10  -6  114.24    4.65
  -1  10  -6  117.66    5.02
   1  10   6  107.49    4.47
  -1 -10  -6  114.84    6.09
  -1 -10  -6  110.37    4.27
   1 -10   6  109.07    4.97
   1  10  -6  109.85    3.65
  -1  10   6  112.25    4.70
   1 -10  -7   34.37    3.97
  -1 -10   7   33.41    3.27
   1 -10  -7   38.22    2.85
  -1  10  -7   35.15    3.27
   1  10   7   34.31    2.72
  -1 -10  -7   35.46    2.64
   1 -10   7   33.14    2.11
  -1 -10  -7   37.49    2.69
   1  10  -7   39.71    2.20
  -1  10   7   35.20    3.15
   1 -10  -8   29.47    3.77
  -1 -10   8   24.92    2.00
   1 -10  -8   26.36    2.62
  -1  10  -8   20.11    2.96
   1  10   8   23.82    2.53
  -1 -10  -8   23.60    2.59
   1 -10   8   27.09    2.92
  -1 -10  -8   23.86    2.45
   1  10  -8   28.02    3.10
  -1  10   8   25.64    1.90
   1 -10  -9  186.52    8.53
  -1 -10   9  176.23    7.20
   1 -10  -9  187.08    6.28
  -1  10  -9  180.81    6.95
   1  10   9  177.90    6.17
  -1 -10  -9  185.84    6.38
   1 -10   9  176.78    6.82
  -1 -10  -9  177.92    5.78
   1  10  -9  188.44    7.07
  -1  10   9  172.85    5.03
   1 -10 -10   61.39    3.47
  -1 -10  10   57.45    4.25
   1 -10 -10   57.45    3.42
  -1  10 -10   58.88    4.02
   1  10  10   58.67    3.41
  -1 -10 -10   60.60    3.67
   1 -10  10   61.08    3.99
  -1 -10 -10   62.61    3.21
   1  10 -10   59.39    2.83
  -1  10  10   53.92    2.60
   1 -10 -11   44.76    3.18
  -1 -10  11   42.87    2.54
   1 -10 -11   44.25    2.07
  -1  10 -11   42.04    3.67
   1  10  11   38.20    3.06
  -1 -10 -11   41.15    3.35
   1 -10  11   36.84    2.34
  -1 -10 -11   39.07    2.67
   1  10 -11   38.98    2.35
  -1  10  11   39.57    3.39
   1 -10 -12   61.04    3.65
  -1 -10  12   60.04    4.35
   1 -10 -12   54.20    3.40
  -1  10 -12   56.83    4.01
   1  10  12   52.64    3.36
  -1 -10 -12   59.16    3.91
   1 -10  12   53.46    4.00
  -1 -10 -12   49.81    2.98
   1  10 -12   57.18    4.01
  -1  10  12   46.46    3.83
   1 -10 -13   27.79    3.09
  -1 -10  13   26.44    3.52
   1 -10 -13   28.00    2.70
  -1  10 -13   27.18    2.10
   1  10  13   23.93    2.68
  -1 -10 -13   30.23    3.19
   1 -10  13   25.76    3.31
  -1 -10 -13   26.50    2.46
   1  10 -13   25.44    3.36
  -1  10  13   24.37    3.14
   1 -10 -14   42.92    3.60
  -1 -10  14   40.23    3.95
   1 -10 -14   36.08    2.95
  -1  10 -14   42.06    3.76
   1  10  14   33.37    3.03
  -1 -10 -14   44.47    3.90
   1 -10  14   38.62    3.75
  -1 -10 -14   32.89    2.66
   1  10 -14   37.56    3.82
  -1  10  14   36.35    3.49
   1 -10 -15   32.00    3.59
  -1 -10  15   28.97    3.89
   1 -10 -15   24.94    2.77
  -1  10 -15   30.15    3.51
   1  10  15   24.55    2.82
  -1 -10 -15   26.25    3.69
   1 -10  15   27.32    3.52
  -1 -10 -15   24.80    3.10
   1  10 -15   27.25    3.55
  -1  10  15   26.68    3.26
   1 -10 -16   17.93    3.08
  -1 -10  16   15.82    3.37
   1 -10 -16    7.15    2.31
  -1  10 -16   13.39    3.01
   1  10  16   10.79    2.36
  -1 -10 -16   13.13    4.88
   1 -10  16   10.91    3.03
  -1 -10 -16    6.51    1.99
   1  10 -16   10.11    3.02
  -1  10  16   10.53    2.74
   1 -10 -17   25.77    5.19
  -1 -10  17   19.32    3.63
   1 -10 -17   11.06    2.46
  -1  10 -17   13.50    3.23
  -1 -10 -17   19.06    5.68
   1  10 -17   15.93    3.31
   1 -10 -18   26.05    5.64
  -1 -10  18   20.78    3.87
   1 -10 -18    9.16    2.48
  -1  10 -18   20.46    3.53
  -1 -10 -18   31.41    5.97
   1 -10  18    7.31    3.32
   1  10 -18   20.02    2.26
   1 -10 -19   14.70    5.37
  -1 -10  19    3.75    3.36
  -1  10 -19   10.05    3.21
  -1 -10 -19    8.90    5.61
   1 -10  19    8.20    3.30
   1  10 -19    7.05    3.20
  -1 -11   0    1.46    2.20
   1 -11   0    0.92    1.44
   1  11   0   -0.16    2.12
  -1  11   0   -0.04    1.47
  -1 -11   1   56.83    2.67
   1 -11  -1   59.95    3.81
   1  11   1   54.15    2.52
  -1  11  -1   58.19    4.01
  -1 -11  -1   58.08    3.80
   1 -11   1   63.45    3.99
   1  11  -1   61.27    2.68
  -1  11   1   57.14    4.02
  -1 -11   2   67.86    4.20
   1 -11  -2   62.59    3.97
   1  11   2   63.09    3.98
  -1  11  -2   63.47    2.91
  -1 -11  -2   64.23    3.80
   1 -11   2   63.29    2.81
   1  11  -2   66.24    4.09
  -1  11   2   61.84    4.19
  -1 -11   3   25.92    3.17
   1 -11  -3   25.34    2.95
   1  11   3   23.66    1.89
  -1  11  -3   26.86    3.19
  -1 -11  -3   24.29    1.89
   1 -11   3   24.05    3.11
   1  11  -3   22.52    3.10
  -1  11   3   25.22    3.11
  -1 -11   4   29.83    2.11
   1 -11  -4   24.99    1.95
   1  11   4   30.39    2.94
  -1  11  -4   26.21    3.30
  -1 -11  -4   24.48    3.83
  -1 -11  -4   26.83    2.88
   1 -11   4   26.94    3.05
   1  11  -4   32.51    3.23
  -1  11   4   22.62    2.08
   1 -11  -5   20.20    2.51
  -1 -11   5   27.20    3.20
   1 -11  -5   23.10    2.79
   1  11   5   17.09    2.69
  -1  11  -5   18.66    3.12
  -1 -11  -5   20.55    3.68
  -1 -11  -5   20.83    2.71
   1 -11   5   22.10    2.97
   1  11  -5   20.90    2.08
  -1  11   5   22.00    2.99
   1 -11  -6   34.79    2.65
  -1 -11   6   32.57    2.35
   1 -11  -6   32.39    3.07
  -1  11  -6   34.55    3.51
   1  11   6   26.42    1.95
  -1 -11  -6   32.39    4.05
  -1 -11  -6   30.96    2.94
   1 -11   6   30.45    2.24
   1  11  -6   30.54    2.25
  -1  11   6   30.59    3.29
   1 -11  -7    4.33    2.93
  -1 -11   7    4.75    2.55
   1 -11  -7    3.23    2.15
  -1  11  -7   -1.12    1.57
   1  11   7    1.60    2.14
  -1 -11  -7   -1.80    2.96
  -1 -11  -7   -3.04    1.99
   1 -11   7    1.48    2.39
   1  11  -7    1.63    2.49
  -1  11   7   -2.50    2.34
   1 -11  -8   11.65    3.59
  -1 -11   8    8.44    1.90
   1 -11  -8   12.83    2.50
  -1  11  -8    9.34    1.84
   1  11   8   14.76    2.49
  -1 -11  -8   14.95    3.71
  -1 -11  -8   10.40    2.35
   1 -11   8   11.11    1.83
   1  11  -8   11.80    2.94
  -1  11   8   11.24    1.78
   1 -11  -9   92.88    6.37
  -1 -11   9   93.89    5.40
   1 -11  -9   93.06    4.47
  -1  11  -9   91.48    3.60
   1  11   9   86.81    4.60
  -1 -11  -9  106.75    6.74
   1 -11   9   88.17    5.25
  -1 -11  -9   90.84    4.36
   1  11  -9   96.53    5.33
  -1  11   9   82.35    5.00
   1 -11 -10   13.50    4.20
  -1 -11  10   19.07    3.39
   1 -11 -10   17.03    2.74
  -1  11 -10   21.66    2.09
   1  11  10   18.24    2.73
  -1 -11 -10   20.92    4.27
   1 -11  10   15.65    3.17
  -1 -11 -10   17.20    2.44
   1  11 -10   15.56    3.30
  -1  11  10   14.14    3.01
   1 -11 -11   21.70    4.44
  -1 -11  11   21.16    2.32
   1 -11 -11   17.55    1.79
  -1  11 -11   20.18    3.35
   1  11  11   22.84    2.85
  -1 -11 -11   19.12    4.67
   1 -11  11   24.82    3.37
  -1 -11 -11   20.50    2.60
   1  11 -11   24.02    3.46
  -1  11  11   17.76    3.24
   1 -11 -12   44.26    5.37
  -1 -11  12   40.24    4.13
   1 -11 -12   36.89    3.26
  -1  11 -12   42.37    4.00
   1  11  12   33.39    3.36
  -1 -11 -12   34.38    5.82
   1 -11  12   42.76    2.72
  -1 -11 -12   34.96    3.11
   1  11 -12   42.43    2.76
  -1  11  12   35.93    3.85
   1 -11 -13   23.41    4.81
  -1 -11  13   25.59    3.77
   1 -11 -13   17.51    2.86
  -1  11 -13   20.72    3.44
   1  11  13   20.41    2.90
  -1 -11 -13   15.35    4.95
   1 -11  13   19.59    3.39
  -1 -11 -13   18.30    2.55
   1  11 -13   18.37    3.45
  -1  11  13   16.92    3.27
   1 -11 -14   53.00    6.27
  -1 -11  14   52.64    3.23
   1 -11 -14   42.81    3.59
  -1  11 -14   49.70    4.38
   1  11  14   41.96    3.74
  -1 -11 -14   58.27    6.65
   1 -11  14   47.37    4.47
  -1 -11 -14   43.18    3.30
   1  11 -14   54.22    4.59
  -1  11  14   41.89    4.13
   1 -11 -15    4.33    4.61
  -1 -11  15    2.30    3.34
   1 -11 -15    5.84    2.35
  -1  11 -15    5.54    2.99
   1  11  15    6.04    2.41
  -1 -11 -15    0.84    4.98
   1 -11  15    8.35    3.03
  -1 -11 -15    4.86    2.18
   1  11 -15    7.53    3.08
  -1  11  15    8.36    2.87
   1 -11 -16    8.54    4.82
  -1 -11  16    8.29    3.43
   1 -11 -16    4.70    2.33
  -1  11 -16   -0.70    3.00
   1  11  16    8.42    2.47
  -1 -11 -16    3.80    4.80
   1 -11  16    4.00    3.06
  -1 -11 -16    3.03    2.80
   1  11 -16    5.21    1.99
  -1  11  16    6.31    2.81
   1 -11 -17    3.37    5.21
  -1 -11  17    7.63    3.62
   1 -11 -17    9.07    2.51
  -1  11 -17    7.11    3.36
  -1 -11 -17    7.29    3.50
   1 -11  17    9.04    3.39
   1  11 -17   13.73    3.34
  -1  11  17    9.71    3.11
   1 -11 -18   13.87    5.59
  -1 -11  18   13.21    3.85
  -1  11 -18    9.22    2.27
  -1 -11 -18   19.32    3.73
   1 -11  18    3.58    3.36
   1  11 -18    6.60    3.59
  -1 -12   0   88.28    3.55
   1 -12   0   94.69    5.23
   1  12   0   86.30    5.25
  -1  12   0   83.79    5.38
  -1 -12   1  100.35    5.61
   1 -12  -1   94.54    5.41
   1  12   1   95.22    5.40
  -1  12  -1  101.84    4.02
  -1 -12  -1   97.33    5.42
   1 -12   1   96.85    5.48
   1  12  -1  103.70    5.43
  -1  12   1   94.52    5.65
  -1 -12   2   12.30    3.03
   1 -12  -2   12.49    2.89
   1  12   2    9.41    1.82
  -1  12  -2   13.16    3.15
  -1 -12  -2    5.86    2.89
   1 -12   2   12.48    3.00
   1  12  -2   11.85    3.01
  -1  12   2    6.02    3.08
  -1 -12   3   94.72    3.86
   1 -12  -3   94.05    3.60
   1  12   3   94.31    5.04
  -1  12  -3   98.72    5.60
  -1 -12  -3   96.08    5.04
   1 -12   3   92.50    3.64
   1  12  -3   93.33    5.38
  -1  12   3   94.30    5.47
  -1 -12   4   11.01    2.83
   1 -12  -4    4.90    1.71
   1  12   4    5.84    2.58
  -1  12  -4    6.28    1.89
  -1 -12  -4   -0.16    3.48
  -1 -12  -4    4.68    2.52
   1 -12   4    7.13    2.77
   1  12  -4    8.02    1.84
  -1  12   4    6.34    2.79
   1 -12  -5    4.98    2.29
  -1 -12   5    5.72    3.05
   1 -12  -5    6.29    2.58
   1  12   5    3.20    2.53
  -1  12  -5    5.90    1.88
  -1 -12  -5    1.65    3.33
  -1 -12  -5    0.74    2.37
   1 -12   5    3.46    1.73
   1  12  -5    4.07    2.71
  -1  12   5    7.88    2.70
   1 -12  -6   20.47    4.45
  -1 -12   6   27.29    3.81
   1 -12  -6   28.31    3.26
  -1  12  -6   28.55    3.62
   1  12   6   25.32    3.28
  -1 -12  -6   27.87    4.50
  -1 -12  -6   32.64    3.25
   1 -12   6   23.74    3.65
   1  12  -6   28.37    3.71
  -1  12   6   25.73    3.54
   1 -12  -7   83.80    6.52
  -1 -12   7   93.19    5.75
   1 -12  -7   83.94    5.00
  -1  12  -7   96.21    5.66
   1  12   7   93.55    4.97
  -1 -12  -7   89.66    6.65
  -1 -12  -7   90.66    4.71
   1 -12   7   82.62    3.72
   1  12  -7   88.21    5.47
  -1  12   7   86.38    5.42
   1 -12  -8   66.21    5.96
  -1 -12   8   65.79    5.06
   1 -12  -8   65.80    4.29
  -1  12  -8   64.23    4.89
   1  12   8   59.24    4.38
  -1 -12  -8   69.94    6.19
   1 -12   8   60.63    4.81
  -1 -12  -8   58.54    4.06
   1  12  -8   58.74    4.82
  -1  12   8   60.50    3.21
   1 -12  -9   71.37    6.32
  -1 -12   9   76.31    5.31
   1 -12  -9   77.89    4.62
  -1  12  -9   74.74    5.26
   1  12   9   67.50    3.13
  -1 -12  -9   85.12    6.77
   1 -12   9   71.07    3.63
  -1 -12  -9   72.14    4.44
   1  12  -9   79.93    5.29
  -1  12   9   68.33    5.03
   1 -12 -10    7.17    4.00
  -1 -12  10    5.44    3.19
   1 -12 -10    4.34    2.60
  -1  12 -10    4.98    3.12
   1  12  10    9.69    2.65
  -1 -12 -10    5.30    4.06
   1 -12  10    4.89    3.07
  -1 -12 -10    4.66    2.47
   1  12 -10    9.81    3.06
  -1  12  10    2.33    2.93
   1 -12 -11    4.57    4.04
  -1 -12  11    5.96    2.06
   1 -12 -11    6.16    2.52
  -1  12 -11    2.68    3.04
   1  12  11    3.35    2.66
  -1 -12 -11    7.96    4.12
   1 -12  11    1.27    3.07
  -1 -12 -11    7.97    2.42
   1  12 -11    2.87    3.09
  -1  12  11    3.48    2.98
   1 -12 -12   52.68    6.25
  -1 -12  12   44.44    4.88
   1 -12 -12   39.95    3.90
  -1  12 -12   47.50    4.69
   1  12  12   42.93    3.93
  -1 -12 -12   51.42    6.23
   1 -12  12   43.88    4.75
  -1 -12 -12   42.80    3.70
   1  12 -12   48.99    4.67
  -1  12  12   43.09    4.49
   1 -12 -13   48.54    6.22
  -1 -12  13   46.26    5.05
   1 -12 -13   40.38    3.93
  -1  12 -13   48.21    4.75
   1  12  13   41.19    3.96
  -1 -12 -13   44.72    6.61
   1 -12  13   42.45    4.66
  -1 -12 -13   36.79    3.62
   1  12 -13   47.56    3.16
  -1  12  13   43.23    4.49
   1 -12 -14   20.14    5.36
  -1 -12  14   19.90    4.28
   1 -12 -14   16.07    3.18
  -1  12 -14   25.00    3.95
   1  12  14   20.96    3.30
  -1 -12 -14   21.84    3.85
   1 -12  14   19.56    3.98
  -1 -12 -14   18.99    3.88
   1  12 -14   21.15    3.99
  -1  12  14   22.04    3.75
   1 -12 -15   24.82    6.02
  -1 -12  15   29.27    4.74
   1 -12 -15   22.11    3.41
  -1  12 -15   30.99    4.23
   1  12  15   23.44    3.60
  -1 -12 -15   29.94    4.35
   1 -12  15   27.82    4.25
  -1 -12 -15   20.40    3.10
   1  12 -15   25.70    4.27
  -1  12  15   23.47    3.89
   1 -12 -16    1.41    3.12
  -1 -12  16    3.30    3.46
   1 -12 -16    0.33    2.44
  -1  12 -16    1.12    3.19
   1  12  16    0.61    2.59
  -1 -12 -16   -3.25    5.10
   1 -12  16    6.68    3.24
  -1 -12 -16   -1.15    2.31
   1  12 -16    0.39    3.31
  -1  12  16    6.49    3.06
  -1 -13   0    6.64    3.07
   1 -13   0    3.33    3.02
   1  13   0    3.74    1.91
  -1  13   0    9.42    3.26
  -1 -13   1   41.69    4.40
   1 -13  -1   39.36    4.22
   1  13   1   46.43    4.14
  -1  13  -1   42.24    4.54
  -1 -13  -1   39.49    4.27
   1 -13   1   40.18    2.81
   1  13  -1   43.25    4.28
  -1  13   1   40.98    2.91
  -1 -13   2   51.98    3.15
   1 -13  -2   47.28    2.93
   1  13   2   56.99    4.52
  -1  13  -2   51.28    3.32
  -1 -13  -2   48.49    2.98
   1 -13   2   50.13    4.70
   1  13  -2   57.08    4.78
  -1  13   2   48.32    4.77
  -1 -13   3   15.78    3.67
   1 -13  -3   16.57    3.42
   1  13   3   19.91    3.35
  -1  13  -3   15.80    3.82
  -1 -13  -3   17.14    2.13
   1 -13   3    9.77    3.43
   1  13  -3    8.97    2.28
  -1  13   3   16.93    2.25
  -1 -13   4  105.84    6.38
   1 -13  -4   99.98    5.95
   1  13   4  108.10    5.88
  -1  13  -4  110.16    6.49
  -1 -13  -4   97.20    7.29
  -1 -13  -4  103.40    5.82
   1 -13   4  100.32    4.43
   1  13  -4  103.54    6.48
  -1  13   4   99.90    6.22
   1 -13  -5    1.15    3.75
  -1 -13   5    2.63    2.02
   1 -13  -5    4.28    2.79
   1  13   5    1.82    2.81
  -1  13  -5    5.44    3.01
  -1 -13  -5   -0.62    3.90
  -1 -13  -5    3.95    2.87
   1 -13   5   13.85    3.25
   1  13  -5    7.29    3.19
  -1  13   5    6.25    1.96
   1 -13  -6   13.06    4.12
  -1 -13   6    9.02    3.59
   1 -13  -6   12.97    3.15
  -1  13  -6   11.85    3.53
   1  13   6   13.48    2.04
  -1 -13  -6    9.14    4.10
   1 -13   6   10.58    2.19
   1  13  -6    9.14    3.47
  -1  13   6   12.00    3.38
   1 -13  -7   -3.80    3.59
  -1 -13   7    1.91    2.00
   1 -13  -7    3.80    2.66
  -1  13  -7    2.96    1.91
   1  13   7    0.84    2.76
  -1 -13  -7    0.30    3.64
  -1 -13  -7    6.45    2.56
   1 -13   7    1.29    2.93
   1  13  -7   -2.01    3.06
  -1  13   7   -0.50    2.90
   1 -13  -8   36.97    5.44
  -1 -13   8   42.10    4.74
   1 -13  -8   35.60    3.98
  -1  13  -8   35.04    2.98
   1  13   8   34.77    4.08
  -1 -13  -8   31.48    5.43
   1 -13   8   34.04    2.92
  -1 -13  -8   34.29    3.82
   1  13  -8   40.26    4.53
  -1  13   8   32.15    2.84
   1 -13  -9    6.39    4.55
  -1 -13   9   11.90    3.75
   1 -13  -9   12.05    3.12
  -1  13  -9   10.96    2.34
   1  13   9    9.85    3.16
  -1 -13  -9   14.49    4.71
  -1 -13  -9   10.68    3.11
   1 -13   9   15.23    3.67
   1  13  -9   11.06    3.77
  -1  13   9   13.22    3.61
   1 -13 -10   51.73    6.50
  -1 -13  10   53.32    5.31
   1 -13 -10   48.14    4.44
  -1  13 -10   55.23    3.41
   1  13  10   44.93    4.47
  -1 -13 -10   54.25    6.55
   1 -13  10   46.07    3.34
  -1 -13 -10   47.89    4.20
   1  13 -10   50.41    5.16
  -1  13  10   45.57    4.96
   1 -13 -11   20.97    5.31
  -1 -13  11   17.74    2.78
   1 -13 -11   16.72    3.46
  -1  13 -11   22.31    4.10
   1  13  11   22.13    3.60
  -1 -13 -11   19.14    5.44
   1 -13  11   17.88    4.16
  -1 -13 -11   18.74    3.35
   1  13 -11   23.07    4.09
  -1  13  11   19.83    3.84
   1 -13 -12   64.02    6.98
  -1 -13  12   53.97    5.76
   1 -13 -12   50.38    3.11
  -1  13 -12   54.32    5.44
   1  13  12   52.78    4.67
  -1 -13 -12   62.44    7.14
   1 -13  12   52.26    5.60
  -1 -13 -12   51.90    4.46
   1  13 -12   62.01    5.58
  -1  13  12   51.86    5.33
   1 -13 -13   -0.52    2.75
  -1 -13  13   -2.92    3.44
   1 -13 -13    0.32    2.60
  -1  13 -13   -0.45    3.23
   1  13  13    0.07    2.74
  -1 -13 -13    5.17    3.11
   1 -13  13    3.57    2.17
  -1 -13 -13    0.51    2.66
   1  13 -13    0.93    3.54
  -1  13  13    8.44    3.29
   1 -13 -14   -1.81    2.84
  -1 -13  14    2.09    3.40
   1 -13 -14   -1.12    2.57
  -1  13 -14   -0.77    3.28
   1  13  14    2.31    2.77
  -1 -13 -14    0.20    3.11
   1 -13  14    2.66    3.37
  -1 -13 -14    1.41    2.57
   1  13 -14    1.60    2.18
  -1  13  14    0.64    3.13
   1 -13 -15    4.73    3.44
  -1 -13  15    8.33    4.00
   1 -13 -15    5.49    1.89
  -1  13 -15    5.32    3.80
   1  13  15    6.79    3.24
  -1 -13 -15   10.88    5.86
   1 -13  15    8.81    3.87
  -1 -13 -15    6.45    3.84
   1  13 -15    7.05    3.96
  -1  13  15    6.72    3.63
  -1 -14   0    7.38    3.53
   1 -14   0   10.19    3.48
   1  14   0   11.06    3.49
  -1  14   0    7.57    2.42
  -1 -14   1    0.58    2.02
   1 -14  -1    2.94    2.00
   1  14   1    2.99    1.99
  -1  14  -1    5.90    3.44
  -1 -14  -1    8.06    3.24
   1 -14   1    3.20    3.25
   1  14  -1    5.13    3.35
  -1  14   1    1.36    3.50
  -1 -14   2   22.76    4.32
   1 -14  -2   22.96    4.15
   1  14   2   27.34    4.12
  -1  14  -2   33.28    4.39
  -1 -14  -2   29.77    4.20
   1 -14   2   23.13    4.43
   1  14  -2   27.93    2.85
  -1  14   2   26.06    2.88
  -1 -14   3    2.23    3.41
   1 -14  -3    5.68    3.09
   1  14   3    2.57    1.96
  -1  14  -3    2.10    3.45
  -1 -14  -3    4.91    2.55
  -1 -14  -3   -0.65    3.23
   1 -14   3    6.88    3.25
   1  14  -3    7.23    3.43
  -1  14   3    1.23    3.32
  -1 -14   4    2.81    2.19
   1 -14  -4    2.13    3.08
   1  14   4    3.86    3.03
  -1  14  -4    2.17    2.18
  -1 -14  -4    3.13    2.44
  -1 -14  -4    1.15    3.02
   1 -14   4    1.99    3.32
   1  14  -4    2.62    3.44
  -1  14   4    3.85    3.26
   1 -14  -5   20.46    4.85
  -1 -14   5   20.03    4.36
   1 -14  -5   20.78    3.88
  -1  14  -5   20.90    2.77
   1  14   5   19.19    2.56
  -1 -14  -5   24.02    4.82
  -1 -14  -5   23.19    3.85
   1 -14   5   16.84    2.79
   1  14  -5   20.63    4.22
  -1  14   5   26.77    4.11
   1 -14  -6    0.76    3.97
  -1 -14   6    3.84    3.47
   1 -14  -6    3.56    3.10
  -1  14  -6    2.80    3.58
   1  14   6    3.46    3.20
  -1 -14  -6   -1.37    3.93
  -1 -14  -6    0.94    2.95
   1 -14   6    2.90    3.18
   1  14  -6    1.40    3.37
  -1  14   6    3.56    2.14
   1 -14  -7    1.53    4.02
  -1 -14   7    2.28    2.23
   1 -14  -7    5.11    2.99
  -1  14  -7    1.39    3.54
   1  14   7    0.63    3.09
  -1 -14  -7    3.62    4.05
  -1 -14  -7    2.15    2.98
   1 -14   7    4.77    2.22
   1  14  -7    4.46    3.45
  -1  14   7   -4.12    3.44
   1 -14  -8   -3.97    4.06
  -1 -14   8    6.72    3.48
   1 -14  -8   -0.61    2.91
  -1  14  -8    2.65    3.41
   1  14   8    0.22    1.92
  -1 -14  -8    2.37    4.31
  -1 -14  -8    5.30    2.95
   1 -14   8    1.87    3.56
   1  14  -8   -1.18    3.60
  -1  14   8    4.67    3.40
   1 -14  -9   38.96    6.36
  -1 -14   9   39.75    3.57
   1 -14  -9   33.03    4.39
  -1  14  -9   40.62    5.33
   1  14   9   35.64    4.51
  -1 -14  -9   41.94    6.43
   1 -14   9   37.85    3.48
  -1 -14  -9   40.93    4.41
   1  14  -9   41.58    5.23
  -1  14   9   38.02    3.30
   1 -14 -10   45.52    6.63
  -1 -14  10   38.17    5.39
   1 -14 -10   35.74    4.48
  -1  14 -10   39.62    5.38
   1  14  10   38.75    4.57
  -1 -14 -10   38.75    6.52
   1 -14  10   42.06    5.29
  -1 -14 -10   33.73    4.35
   1  14 -10   48.13    5.32
  -1  14  10   38.27    4.97
   1 -14 -11   10.06    5.59
  -1 -14  11   14.43    2.94
   1 -14 -11   17.33    3.66
  -1  14 -11   12.89    4.41
   1  14  11   15.45    3.81
  -1 -14 -11   15.12    5.67
   1 -14  11   11.70    2.76
  -1 -14 -11   16.52    3.48
   1  14 -11   15.30    4.34
  -1  14  11   12.98    4.04
   1 -14 -12    9.39    3.13
  -1 -14  12    3.64    3.95
   1 -14 -12    1.16    3.08
  -1  14 -12    4.84    3.87
   1  14  12    2.15    3.30
  -1 -14 -12    2.12    3.25
   1 -14  12    4.14    3.71
  -1 -14 -12   -1.52    2.97
   1  14 -12    5.83    3.78
  -1  14  12    5.77    3.52
   1 -14 -13   13.04    3.74
  -1 -14  13   14.38    4.60
   1 -14 -13   14.73    3.59
  -1  14 -13   14.01    2.88
   1  14  13   15.73    3.84
  -1 -14 -13   12.00    3.93
   1 -14  13    7.39    4.35
  -1 -14 -13   12.27    3.45
   1  14 -13   20.53    4.47
  -1  14  13   14.50    4.21
  -1 -15   0    4.92    3.35
   1 -15   0    0.06    2.14
   1  15   0   -1.12    3.44
  -1  15   0    0.05    3.63
  -1 -15   1   28.16    4.80
   1 -15  -1   25.23    4.63
   1  15   1   31.23    4.63
  -1  15  -1   22.57    4.96
  -1 -15  -1   23.28    2.95
   1 -15   1   23.26    4.57
   1  15  -1   26.93    3.05
  -1  15   1   20.92    3.14
  -1 -15   2    4.26    3.76
   1 -15  -2    1.74    3.50
   1  15   2    2.16    2.23
  -1  15  -2    5.04    2.50
  -1 -15  -2    6.86    2.23
   1 -15   2    4.85    3.76
   1  15  -2    1.04    3.61
  -1  15   2   -3.94    3.82
  -1 -15   3   18.34    2.99
   1 -15  -3   17.91    4.21
   1  15   3   18.20    4.37
  -1  15  -3   19.71    4.82
  -1 -15  -3   19.51    5.38
  -1 -15  -3   26.03    4.31
   1 -15   3   24.56    4.58
   1  15  -3   16.30    4.63
  -1  15   3   15.87    4.69
   1 -15  -4    9.25    3.19
  -1 -15   4   11.19    4.27
   1 -15  -4   10.31    3.83
   1  15   4   11.34    2.54
  -1  15  -4    3.87    4.42
  -1 -15  -4    3.97    4.90
  -1 -15  -4    9.31    3.85
   1 -15   4   11.96    4.18
   1  15  -4   10.56    4.26
  -1  15   4   11.87    4.08
   1 -15  -5   81.13    5.32
  -1 -15   5   80.15    6.94
   1 -15  -5   71.34    6.30
  -1  15  -5   84.80    7.12
   1  15   5   69.48    6.60
  -1 -15  -5   79.25    5.32
  -1 -15  -5   76.07    6.30
   1 -15   5   73.21    7.05
   1  15  -5   79.01    6.89
  -1  15   5   75.79    6.97
   1 -15  -6    5.18    5.00
  -1 -15   6    8.74    2.67
   1 -15  -6   12.82    3.71
  -1  15  -6    8.95    4.36
   1  15   6    6.66    2.48
  -1 -15  -6    3.50    3.21
  -1 -15  -6    7.54    3.66
   1 -15   6    9.45    2.70
   1  15  -6   13.06    2.79
  -1  15   6   12.29    4.21
   1 -15  -7    3.23    4.50
  -1 -15   7    3.38    3.82
   1 -15  -7   -0.20    3.39
  -1  15  -7    4.13    3.90
   1  15   7    1.88    3.52
  -1 -15  -7    1.15    4.68
  -1 -15  -7    7.72    3.48
   1 -15   7    5.60    4.07
   1  15  -7    4.55    2.59
  -1  15   7    3.91    3.90
   1 -15  -8   33.01    6.84
  -1 -15   8   39.26    3.85
   1 -15  -8   32.53    4.81
  -1  15  -8   40.47    5.75
   1  15   8   35.34    4.99
  -1 -15  -8   34.87    6.83
   1 -15   8   39.58    5.50
  -1 -15  -8   33.91    4.85
   1  15  -8   37.53    3.73
  -1  15   8   38.84    5.52
   1 -15  -9   33.19    6.24
  -1 -15   9   26.35    5.28
   1 -15  -9   19.41    4.38
  -1  15  -9   25.36    5.25
   1  15   9   24.13    4.50
  -1 -15  -9   22.70    6.31
   1 -15   9   22.86    5.01
  -1 -15  -9   18.26    2.76
   1  15  -9   22.85    3.22
  -1  15   9   27.73    4.81
   1 -15 -10    6.68    5.26
  -1 -15  10    7.12    4.36
   1 -15 -10    5.86    3.52
  -1  15 -10    6.55    4.28
   1  15  10    2.16    3.81
  -1 -15 -10    4.37    5.13
   1 -15  10   -1.51    4.05
  -1 -15 -10    3.62    3.29
   1  15 -10    2.85    2.65
  -1  15  10    3.91    3.83
  -1 -16   0   81.55    7.60
   1 -16   0   80.71    7.38
   1  16   0   85.79    5.12
  -1  16   0   80.91    5.37
  -1 -16   1   11.99    2.92
   1 -16  -1    9.82    4.50
   1  16   1    9.37    4.55
  -1  16  -1    8.80    4.90
  -1 -16  -1   18.96    4.60
   1 -16   1   14.09    3.03
   1  16  -1   12.46    4.64
  -1  16   1    6.07    4.89
  -1 -16   2   36.74    5.94
   1 -16  -2   37.03    5.69
   1  16   2   46.66    5.72
  -1  16  -2   33.49    6.20
  -1 -16  -2   49.98    4.58
  -1 -16  -2   38.89    5.73
   1 -16   2   42.32    3.93
   1  16  -2   40.97    6.17
  -1  16   2   37.42    6.11
  -1 -16   3   17.03    4.72
   1 -16  -3    7.32    2.76
   1  16   3   16.07    4.45
  -1  16  -3   12.60    4.84
  -1 -16  -3    6.18    5.18
  -1 -16  -3    5.79    4.24
   1 -16   3   16.51    4.63
   1  16  -3   12.81    4.55
  -1  16   3    6.59    4.52
   1 -16  -4    5.74    5.09
  -1 -16   4    6.06    4.28
   1 -16  -4    0.67    2.47
  -1  16  -4    1.80    2.84
   1  16   4    8.61    3.97
  -1 -16  -4    0.68    4.68
  -1 -16  -4    0.59    3.61
   1 -16   4    0.95    4.12
   1  16  -4    1.02    2.70
  -1  16   4    5.40    4.12
   1 -16  -5   12.69    5.54
  -1 -16   5   10.37    2.99
   1 -16  -5   10.29    2.72
   1  16   5    4.92    2.86
  -1  16  -5    9.71    3.19
  -1 -16  -5    7.30    5.23
  -1 -16  -5    3.54    4.05
   1 -16   5   11.17    2.91
   1  16  -5    7.29    3.04
  -1  16   5    6.20    3.01
   1 -16  -6   58.76    5.32
  -1 -16   6   48.22    7.09
   1 -16  -6   56.95    4.15
  -1  16  -6   50.64    7.22
   1  16   6   52.53    6.48
  -1 -16  -6   52.66    8.13
  -1 -16  -6   59.33    6.19
   1 -16   6   55.86    7.06
   1  16  -6   59.04    7.14
  -1  16   6   61.87    6.96
   1 -16  -7   15.63    3.91
  -1 -16   7   12.77    5.29
   1 -16  -7   14.33    2.88
  -1  16  -7   16.23    5.37
   1  16   7   11.06    4.62
  -1 -16  -7   11.26    3.82
   1 -16   7   14.02    3.23
  -1 -16  -7    8.71    4.31
   1  16  -7   12.27    5.14
  -1  16   7   17.63    4.99
   2   0  -2  388.37    4.48
   2   0   2  367.38    5.90
  -2   0   3 1986.52   47.84
   2   0   3 1478.51   40.55
   2   0  -3 1772.24   47.73
   2   0   3 1771.35   45.88
  -2   0   4    1.77    0.39
   2   0  -4    2.51    0.69
   2   0   4    1.93    0.50
  -2   0   5   90.21    1.49
   2   0  -5   88.99    1.81
   2   0   5   86.65    1.22
  -2   0   6  748.87   14.51
   2   0   6  559.88   13.57
   2   0  -6  757.70   14.86
   2   0   6  733.60   12.12
  -2   0   7   16.86    1.06
   2   0   7   16.76    1.61
   2   0  -7   16.67    1.03
   2   0   7   16.30    0.42
  -2   0   8  458.01    9.44
   2   0   8  463.72    9.74
   2   0   8  435.72    5.68
   2   0  -8  473.58    9.03
   2   0   8  468.99    5.88
  -2   0   9  157.25    3.74
   2   0   9  158.64    4.73
   2   0  -9  170.03    3.34
  -2   0  10   57.47    2.23
   2   0  10   57.12    2.08
   2   0 -10   58.13    1.76
  -2   0  11  286.08    7.12
   2   0  11  278.42    8.37
   2   0 -11  299.10    5.80
  -2   0  12    7.51    1.75
   2   0  12    4.28    2.28
   2   0 -12    8.63    1.13
  -2   0  13   -1.33    1.82
   2   0  13   -0.16    1.41
   2   0 -13    2.72    1.04
  -2   0  14  395.88   10.43
   2   0  14  404.98   13.84
   2   0 -14  428.97    9.18
  -2   0  15  119.61    5.49
   2   0  15  115.28    4.54
   2   0 -15  125.43    3.25
   2   0 -15  121.63    3.47
  -2   0  16   66.96    4.42
   2   0  16   66.04    5.47
   2   0 -16   71.98    2.43
   2   0 -16   73.32    2.60
  -2   0  17   12.07    2.11
   2   0  17   17.37    3.91
   2   0 -17   17.13    1.94
   2   0 -17   18.97    1.71
  -2   0  18    8.56    3.16
   2   0  18   12.88    4.04
   2   0 -18   12.92    1.47
   2   0 -18   10.77    2.17
  -2   0  19    7.08    2.96
   2   0  19    2.48    3.74
   2   0 -19    0.92    1.23
   2   0 -19    2.92    1.90
  -2   0  20   22.14    2.95
   2   0  20   36.06    3.63
   2   0 -20   27.63    1.84
   2   0 -20   30.20    2.08
  -2   0  21    4.82    3.63
  -2   0  22   12.20    4.05
   2   0  22    6.78    3.24
  -2   0  23   34.18    5.73
   2   1   0  386.08    5.34
  -2  -1   0  402.86    5.30
  -2  -1   0  398.62    6.61
   2   1   0  393.98    6.50
  -2   1   0  395.32    6.84
  -2  -1   1 1569.68   32.65
   2   1   1 1347.57   31.39
  -2  -1   1 1377.95   34.03
   2   1   1 1376.74   33.10
   2  -1  -1 1379.64   34.54
  -2   1  -1 1385.98   34.10
  -2  -1  -1 1474.29   33.70
  -2  -1  -1 1388.44   33.29
   2   1  -1 1384.88   34.25
   2   1   2  275.17    4.22
  -2  -1   2  277.99    4.68
   2   1   2  281.32    4.03
  -2   1  -2  279.93    4.40
   2  -1  -2  279.23    4.75
  -2  -1  -2  280.60    4.27
  -2  -1  -2  278.33    4.01
   2   1  -2  279.72    4.62
   2  -1  -3  586.18    9.44
   2   1   3  541.22   10.02
  -2  -1   3  563.83   10.44
   2   1   3  559.95    8.96
  -2   1  -3  587.50    9.91
   2  -1  -3  567.59    9.91
  -2  -1  -3  578.28   10.57
   2   1  -3  580.54   10.61
   2  -1   3  569.35    9.54
   2  -1  -4   79.92    1.26
  -2  -1   4   76.67    1.29
   2   1   4   76.49    1.02
  -2   1  -4   79.84    1.29
   2  -1  -4   78.45    1.75
  -2   1   4   79.10    1.22
  -2  -1  -4   83.88    1.89
   2   1  -4   79.29    1.69
   2  -1   4   77.72    1.22
   2  -1  -5  352.89    5.63
  -2  -1   5  353.86    6.24
   2   1   5  349.51    4.67
  -2   1  -5  365.85    5.54
   2  -1  -5  334.01    6.19
  -2   1   5  354.04    5.65
  -2  -1  -5  377.66    7.13
   2   1  -5  346.96    6.07
   2  -1   5  340.68    4.94
   2  -1  -6  110.78    2.13
  -2  -1   6  115.27    2.11
  -2  -1   6  111.63    2.29
   2   1   6  111.73    1.32
  -2   1  -6  113.16    1.53
   2  -1  -6  111.86    2.31
  -2   1   6  111.67    2.11
  -2  -1  -6  118.52    2.94
   2   1  -6  112.03    2.28
   2  -1   6  112.51    1.63
   2   1   7   46.30    2.08
   2  -1  -7   49.53    1.53
  -2  -1   7   44.68    1.46
  -2   1  -7   44.91    0.99
   2  -1  -7   44.45    1.52
  -2   1   7   45.44    1.47
  -2  -1  -7   48.38    2.12
   2   1  -7   46.67    1.52
   2  -1   7   44.62    0.87
   2   1   8   83.86    3.07
  -2  -1   8   91.13    2.36
   2  -1  -8   91.96    2.42
   2  -1  -8   88.91    2.09
  -2   1  -8   89.35    1.40
   2  -1  -8   89.61    2.19
  -2   1   8   86.42    2.28
   2  -1   8   88.32    2.25
   2   1  -8   88.88    2.15
   2  -1   8   89.80    1.28
   2   1   9  112.37    3.80
  -2  -1   9  110.11    2.24
   2  -1  -9  121.54    3.20
   2  -1  -9  115.75    2.48
  -2   1  -9  113.78    1.61
   2  -1  -9  112.49    3.14
  -2   1   9  110.54    2.98
   2  -1   9  115.96    3.99
   2   1  -9  116.44    2.58
   2  -1   9  112.13    1.49
   2   1  10   -1.07    1.66
  -2  -1  10    1.34    1.18
   2  -1 -10    0.48    0.86
  -2   1 -10    0.61    0.41
   2  -1 -10    0.03    0.93
  -2   1  10   -2.89    1.17
   2  -1  10    1.68    1.74
   2   1 -10   -0.44    0.93
   2  -1  10    0.14    0.35
   2   1  11  152.07    5.46
  -2  -1  11  151.35    4.34
   2  -1 -11  164.36    3.42
  -2   1 -11  159.32    2.08
   2  -1 -11  163.50    3.56
  -2   1  11  163.48    3.51
   2  -1  11  157.53    4.32
   2  -1  11  157.30    1.91
   2   1 -11  169.42    3.67
   2   1  12   12.43    1.63
  -2  -1  12   12.52    1.87
   2  -1 -12   13.05    1.20
   2  -1 -12   11.61    1.27
  -2   1  12   11.49    1.18
   2  -1  12   12.08    2.45
   2   1 -12   10.29    1.24
   2   1  13   71.58    4.16
  -2  -1  13   64.07    3.38
   2  -1 -13   73.79    2.16
   2  -1 -13   73.56    2.84
  -2   1  13   67.81    2.44
   2  -1  13   69.14    2.92
   2   1 -13   75.49    2.31
   2   1  14   52.14    4.30
  -2  -1  14   57.10    3.40
   2  -1 -14   60.31    2.06
   2  -1 -14   58.86    2.21
  -2   1  14   54.82    3.41
   2  -1  14   56.26    4.23
   2   1 -14   57.60    2.10
   2   1  15   15.22    3.20
  -2  -1  15   10.44    2.46
   2  -1 -15    9.63    1.35
   2  -1 -15   11.66    1.41
  -2   1  15   12.25    2.46
   2  -1  15   12.88    3.05
   2   1 -15    9.33    1.38
   2   1  16  102.59    4.60
  -2  -1  16   94.79    5.31
   2  -1 -16  108.73    3.02
   2  -1 -16  105.84    3.12
  -2   1  16   98.36    5.29
   2  -1  16   99.12    6.56
   2   1 -16  108.53    3.09
   2   1  17    4.66    3.35
  -2  -1  17    5.69    2.64
   2  -1 -17    3.77    1.21
   2  -1 -17    2.72    1.35
  -2   1  17    0.84    2.63
   2  -1  17    8.23    3.35
   2   1 -17    4.84    1.33
   2   1  18   82.51    6.71
  -2  -1  18   87.98    5.88
   2  -1 -18   84.38    3.37
   2  -1 -18   85.09    2.98
  -2   1  18   72.23    3.98
   2  -1  18   86.59    6.65
   2   1 -18   88.60    2.96
   2   1 -18   86.62    3.30
   2   1  19   38.16    3.52
  -2  -1  19   28.23    4.56
   2  -1 -19   34.73    1.88
   2  -1 -19   33.63    2.04
  -2   1  19   29.43    4.20
   2  -1  19   30.72    5.17
   2   1 -19   29.47    1.96
   2   1 -19   35.00    2.27
   2   1  20    6.26    3.94
  -2  -1  20    6.94    3.23
   2  -1 -20    2.79    1.22
   2  -1 -20    2.16    1.34
  -2   1  20    6.94    3.24
   2  -1  20   -0.49    4.11
   2   1 -20    3.32    1.80
   2   1 -20    3.39    2.17
   2   1  21    2.90    4.25
  -2  -1  21    3.99    2.28
  -2   1  21    4.44    3.45
   2   1 -21    3.72    1.39
   2   1 -21    2.91    1.64
   2   1  22   18.53    3.68
  -2   1  22   20.53    4.76
   2  -1  22   23.07    6.08
  -2  -1  23   -0.38    2.40
  -2   1  23    1.21    3.86
  -2  -2   0   53.25    0.96
  -2  -2   0   52.10    1.34
   2   2   0   54.26    1.34
   2  -2   0   52.59    1.42
  -2   2   0   51.80    1.47
   2   2   1 1458.07   35.11
  -2  -2   1 1420.07   35.83
   2   2   1 1445.96   34.67
   2  -2  -1 1469.33   36.26
  -2   2  -1 1488.16   37.53
  -2  -2  -1 1497.90   36.11
  -2  -2  -1 1458.60   36.04
   2   2  -1 1485.62   37.43
  -2   2   1 1479.08   37.81
   2   2   2  578.92   10.31
  -2  -2   2  590.63   11.08
   2   2   2  591.80   10.16
  -2   2  -2  586.82   10.83
   2  -2  -2  597.84   10.61
  -2  -2  -2  591.73   10.65
  -2  -2  -2  600.88   10.47
   2   2  -2  597.79   10.51
  -2   2   2  611.25   11.58
   2  -2  -3   21.29    0.80
  -2  -2   3   21.72    1.08
   2   2   3   21.54    0.67
  -2   2  -3   20.00    0.88
   2  -2  -3   23.04    1.07
  -2  -2  -3   23.46    1.05
  -2  -2  -3   22.25    0.71
   2   2  -3   20.42    0.72
   2  -2   3   19.92    0.54
   2  -2  -4  489.26    8.26
  -2  -2   4  473.97    8.84
   2   2   4  469.94    7.11
  -2   2  -4  480.04    8.06
   2  -2  -4  478.78    8.84
  -2  -2  -4  476.24    8.98
  -2  -2  -4  469.49    7.16
   2   2  -4  475.14    8.65
   2  -2   4  457.51    7.62
  -2   2   4  474.81    8.80
   2  -2  -5  111.10    2.07
  -2  -2   5  110.17    2.33
   2   2   5  109.41    1.53
  -2   2  -5  111.74    1.82
   2  -2  -5  108.76    2.30
  -2   2   5  110.54    2.10
  -2  -2  -5  114.10    2.67
  -2  -2  -5  110.55    1.62
   2   2  -5  114.05    2.32
   2  -2   5  111.09    1.74
   2  -2  -6  105.65    2.26
  -2  -2   6   99.67    1.79
   2   2   6  104.14    1.36
  -2   2  -6  105.19    1.73
   2  -2  -6  101.89    2.30
  -2   2   6  101.40    2.13
  -2  -2  -6  102.11    2.81
  -2  -2  -6  104.15    1.40
   2   2  -6  103.09    2.26
   2  -2   6  100.55    1.59
   2   2   7  284.91    6.69
   2  -2  -7  292.22    5.73
  -2  -2   7  279.67    5.55
   2   2   7  295.02    3.61
  -2   2  -7  292.76    4.95
   2  -2  -7  285.77    5.52
  -2   2   7  284.64    5.50
  -2  -2  -7  296.55    6.57
  -2  -2  -7  281.47    3.52
   2   2  -7  286.16    4.70
   2  -2   7  283.38    4.17
   2   2   8    5.65    1.50
   2  -2  -8    3.51    1.13
  -2  -2   8    3.72    1.02
   2   2   8    3.11    0.22
  -2   2  -8    1.73    0.78
   2  -2  -8    3.94    0.97
  -2   2   8    3.60    1.11
  -2  -2  -8    0.96    1.61
   2   2  -8    2.81    0.98
   2  -2   8    4.05    0.53
   2   2   9   38.03    2.44
   2  -2  -9   37.24    1.33
  -2   2  -9   39.26    1.21
   2  -2  -9   39.81    1.50
  -2   2   9   36.58    1.80
  -2  -2  -9   36.38    2.53
   2   2  -9   35.74    1.54
   2  -2   9   37.56    0.86
   2   2  10  120.56    3.29
   2  -2 -10  126.87    3.67
  -2  -2  10  123.65    3.56
  -2   2 -10  123.31    2.25
   2  -2 -10  123.59    2.87
  -2   2  10  118.39    2.68
  -2  -2 -10  131.44    3.36
   2   2 -10  124.08    2.95
   2  -2  10  123.45    2.13
   2   2  11   10.99    1.49
   2  -2 -11   11.80    1.86
  -2  -2  11   15.96    1.84
   2  -2 -11   15.53    1.54
  -2   2 -11   13.30    0.87
   2  -2 -11   13.73    1.24
  -2   2  11   12.81    1.72
  -2  -2 -11   13.41    2.36
   2  -2  11   12.59    1.52
   2   2 -11   12.82    1.29
   2  -2  11   13.22    0.63
   2   2  12   45.61    2.32
  -2  -2  12   46.91    2.75
   2  -2 -12   49.41    2.89
   2  -2 -12   50.55    1.77
  -2   2 -12   47.81    1.29
   2  -2 -12   51.83    1.88
  -2   2  12   48.42    2.72
   2  -2  12   46.27    3.64
   2  -2  12   49.31    1.25
   2   2 -12   51.47    2.42
   2   2  13   60.86    4.23
  -2  -2  13   62.24    3.30
   2  -2 -13   67.06    2.40
   2  -2 -13   69.20    2.18
  -2   2 -13   65.89    1.47
   2  -2 -13   68.59    2.29
  -2   2  13   66.14    3.38
   2  -2  13   67.43    4.38
   2  -2  13   67.66    1.46
   2   2 -13   69.95    2.33
   2   2  14   55.40    4.08
  -2  -2  14   47.59    3.32
   2  -2 -14   54.82    2.01
  -2   2 -14   48.45    1.22
   2  -2 -14   54.69    2.08
  -2   2  14   48.72    3.39
   2  -2  14   51.25    2.92
   2  -2  14   51.71    1.27
   2   2 -14   54.86    2.20
   2   2  15   19.40    3.51
  -2  -2  15   13.78    2.76
   2  -2 -15   18.78    1.48
   2  -2 -15   20.52    2.00
  -2   2 -15   15.92    0.67
  -2   2  15   15.54    2.77
   2  -2  15   18.16    3.45
   2  -2  15   16.17    0.69
   2   2 -15   20.04    1.62
   2   2  16  144.84    7.66
  -2  -2  16  132.49    6.40
   2  -2 -16  141.47    3.68
   2  -2 -16  143.29    3.77
  -2   2  16  143.74    6.51
   2  -2  16  142.25    5.58
   2   2 -16  147.07    4.07
   2   2  17   65.00    3.74
  -2  -2  17   56.97    4.66
   2  -2 -17   57.03    2.92
   2  -2 -17   62.15    2.39
  -2   2  17   53.46    4.62
   2  -2  17   60.80    5.59
   2   2 -17   64.34    2.63
   2   2  18    8.58    3.75
  -2  -2  18    6.10    1.99
   2  -2 -18    8.14    1.34
   2  -2 -18    7.92    1.40
  -2   2  18    9.89    3.05
   2  -2  18    0.60    3.74
   2   2 -18    7.18    1.50
   2   2  19   63.52    6.33
  -2  -2  19   52.31    5.42
   2  -2 -19   59.75    2.39
   2  -2 -19   62.32    2.51
  -2   2  19   59.12    5.45
   2  -2  19   70.47    4.48
   2   2 -19   66.16    2.84
   2   2  20    9.04    4.27
  -2  -2  20    5.87    3.61
   2  -2 -20    6.90    1.71
   2  -2 -20    8.37    1.78
  -2   2  20   11.98    2.44
   2  -2  20   11.00    4.49
   2   2 -20   10.00    1.68
   2   2  21   15.17    3.26
  -2  -2  21    9.32    4.40
  -2   2  21   22.29    4.19
   2  -2  21    9.79    3.32
   2   2 -21   12.96    1.87
   2   2 -21   17.14    2.19
   2   2  22    4.49    4.52
  -2   2  22    1.00    3.68
   2   2  23   11.87    5.37
  -2  -2  23    4.71    4.57
  -2   2  23    5.89    4.66
   2  -2  23   13.66    3.68
  -2  -3   0  623.32   11.70
   2   3   0  587.77   10.38
   2  -3   0  591.10   11.39
  -2   3   0  610.04   11.15
  -2  -3   1  430.23    7.05
   2   3   1  423.71    7.23
   2  -3  -1  433.60    7.83
  -2   3  -1  424.93    7.13
  -2  -3  -1  419.60    7.09
  -2  -3  -1  419.77    7.21
   2   3  -1  426.63    7.49
   2  -3   1  425.24    7.53
  -2   3   1  430.55    7.15
  -2  -3   2  247.93    4.43
   2   3   2  242.53    3.81
   2  -3  -2  252.96    4.50
  -2   3  -2  246.57    4.27
  -2  -3  -2  253.86    4.30
  -2  -3  -2  245.92    3.94
   2   3  -2  246.24    3.76
  -2   3   2  254.40    4.62
  -2  -3   3 1044.17   23.47
   2   3   3 1092.21   23.53
  -2   3  -3 1049.28   24.36
   2  -3  -3 1083.22   25.19
  -2  -3  -3 1088.33   25.20
  -2  -3  -3 1078.02   23.26
   2   3  -3 1054.24   23.46
  -2   3   3 1094.20   25.72
   2  -3  -4  525.65    9.74
  -2  -3   4  509.08   10.02
   2   3   4  508.48    8.51
  -2   3  -4  531.69    9.75
   2  -3  -4  516.23    9.21
  -2  -3  -4  535.02   10.64
  -2  -3  -4  519.09    8.70
   2   3  -4  512.54    9.93
  -2   3   4  531.04   10.39
   2  -3  -5   31.98    1.29
  -2  -3   5   28.16    1.45
   2   3   5   31.08    0.79
  -2   3  -5   27.03    1.10
   2  -3  -5   31.97    1.35
  -2  -3  -5   34.55    1.68
  -2  -3  -5   33.96    0.86
   2   3  -5   28.20    1.35
  -2   3   5   33.02    0.99
   2   3   6  591.37   14.71
   2  -3  -6  747.32   15.96
  -2  -3   6  711.15   14.48
   2   3   6  729.59   13.21
  -2   3  -6  732.42   14.51
   2  -3  -6  729.29   15.46
  -2  -3  -6  738.44   17.38
  -2  -3  -6  748.27   13.89
   2   3  -6  736.62   14.90
   2  -3   6  726.51   14.44
  -2   3   6  707.11   15.73
   2   3   7   81.62    2.97
   2  -3  -7   94.40    2.60
  -2  -3   7   88.22    2.45
   2   3   7   89.88    1.46
  -2   3  -7   88.96    1.88
   2  -3  -7   89.92    2.27
  -2   3   7   88.80    2.51
  -2  -3  -7   87.69    2.20
  -2  -3  -7   91.45    1.55
   2   3  -7   90.31    2.41
   2  -3   7   89.96    1.74
  -2   3   7   89.06    2.38
   2   3   8  303.07    7.58
   2  -3  -8  315.45    7.03
  -2  -3   8  292.50    6.30
   2   3   8  314.44    4.38
  -2   3  -8  309.85    5.33
   2  -3  -8  304.95    6.09
  -2   3   8  298.47    6.52
  -2  -3  -8  314.09    6.36
  -2  -3  -8  306.05    4.32
   2   3  -8  313.30    6.31
   2  -3   8  308.31    5.14
   2   3   9   27.79    2.38
   2  -3  -9   31.23    1.93
  -2  -3   9   30.61    1.70
   2   3   9   32.63    0.66
  -2   3  -9   30.46    1.14
   2  -3  -9   30.91    1.47
  -2   3   9   31.48    1.84
  -2  -3  -9   30.35    1.57
  -2  -3  -9   29.58    0.67
   2   3  -9   30.39    1.58
   2  -3   9   31.74    1.04
   2   3  10   69.81    3.42
   2  -3 -10   73.56    2.94
  -2   3 -10   74.58    1.64
   2  -3 -10   73.84    2.13
   2   3  10   72.12    0.91
  -2   3  10   70.82    2.82
  -2  -3 -10   76.37    2.57
   2   3 -10   75.90    2.34
   2  -3  10   75.29    1.94
   2   3  11  316.68    9.67
   2  -3 -11  332.38    8.76
  -2   3 -11  332.11    5.89
   2  -3 -11  339.52    7.06
  -2   3  11  322.82    8.49
  -2  -3 -11  352.16   10.29
   2   3 -11  337.75    7.34
   2  -3  11  344.51    5.95
   2   3  12   29.14    3.02
   2  -3 -12   29.02    2.55
  -2   3 -12   28.71    1.39
   2  -3 -12   27.71    1.56
  -2   3  12   28.69    2.40
  -2  -3 -12   29.92    3.23
   2  -3  12   27.76    1.09
   2   3 -12   29.79    1.73
   2   3  13   63.02    4.32
   2  -3 -13   70.94    3.80
  -2  -3  13   65.34    3.67
   2  -3 -13   69.66    2.22
  -2   3 -13   66.04    1.61
   2  -3 -13   68.00    2.81
  -2   3  13   65.72    3.45
  -2  -3 -13   75.45    4.63
   2  -3  13   68.77    2.01
   2   3 -13   68.98    2.51
   2   3  14   -2.97    2.54
  -2  -3  14   -0.20    2.11
   2  -3 -14    3.27    2.22
  -2  -3  14    0.07    1.39
   2  -3 -14    0.36    1.16
  -2   3 -14    1.72    0.98
   2  -3 -14    2.13    1.13
  -2   3  14   -2.24    2.04
  -2  -3 -14   -0.47    1.61
   2  -3  14    1.17    2.52
   2  -3  14    1.03    0.73
   2   3 -14    0.75    1.25
   2   3  15   51.97    4.47
  -2  -3  15   46.06    3.70
   2  -3 -15   49.13    3.83
  -2  -3  15   45.40    2.36
   2  -3 -15   42.73    2.06
  -2   3 -15   43.95    1.72
   2  -3 -15   48.75    2.05
  -2   3  15   47.07    3.72
   2  -3  15   48.45    3.17
   2  -3  15   44.95    1.75
   2   3 -15   46.96    2.38
   2   3  16   97.88    6.31
  -2  -3  16   94.79    4.09
   2  -3 -16   94.85    3.05
   2  -3 -16   98.65    3.63
  -2   3 -16   91.48    2.38
  -2   3  16   92.83    5.51
   2  -3  16   90.34    6.58
   2  -3  16   98.71    2.52
   2   3 -16   99.52    4.11
   2   3  17   92.40    6.62
  -2  -3  17   79.93    5.51
   2  -3 -17   89.69    3.59
   2  -3 -17   87.67    2.87
  -2   3 -17   84.30    2.09
  -2   3  17   85.00    5.51
   2  -3  17   92.61    6.80
   2  -3  17   77.63    1.99
   2   3 -17   87.32    3.27
   2   3  18   51.79    5.55
  -2  -3  18   40.97    4.62
   2  -3 -18   45.71    2.16
  -2   3  18   43.30    4.70
   2  -3  18   40.27    3.72
   2   3 -18   47.63    2.57
   2   3  19   30.92    3.18
  -2  -3  19   20.56    2.79
   2  -3 -19   23.03    1.84
   2  -3 -19   24.96    1.74
  -2   3  19   28.02    4.28
   2  -3  19   29.91    5.32
   2   3 -19   31.05    2.30
   2   3  20   14.06    4.59
  -2  -3  20   17.08    3.85
   2  -3 -20   10.63    1.85
  -2   3  20   15.71    3.78
   2  -3  20    7.76    4.60
   2   3 -20   11.91    1.90
   2   3  21   26.93    5.42
  -2  -3  21   19.00    4.73
  -2   3  21   15.54    4.34
   2  -3  21   17.04    5.45
   2   3 -21   16.18    2.05
   2   3  22   14.49    5.38
  -2  -3  22   10.79    4.59
  -2   3  22   10.20    2.81
   2   3  23   11.02    3.68
  -2  -3  23   11.76    4.84
  -2   3  23    9.87    4.83
   2  -3  23   17.01    3.94
  -2  -4   0  643.85   13.03
   2   4   0  655.75   12.33
   2  -4   0  647.48   12.40
  -2   4   0  658.81   12.85
  -2  -4   1   11.55    1.07
   2   4   1    8.35    0.94
   2  -4  -1    8.67    1.06
  -2  -4  -1   11.36    0.65
   2   4  -1   10.15    1.05
  -2   4   1   10.18    0.76
  -2  -4   2  146.50    3.09
   2   4   2  146.15    2.71
   2  -4  -2  147.08    3.05
  -2   4  -2  144.45    2.97
  -2  -4  -2  142.83    2.36
  -2  -4  -2  141.61    2.69
   2   4  -2  143.40    2.35
   2  -4   2  144.07    2.86
  -2   4   2  144.01    2.50
  -2  -4   3   17.65    1.28
   2   4   3   15.63    0.91
   2  -4  -3   17.95    1.24
  -2   4  -3   18.53    1.16
  -2  -4  -3   18.76    1.28
  -2  -4  -3   17.22    0.96
   2   4  -3   18.10    1.21
   2  -4   3   16.57    1.08
  -2   4   3   18.08    0.87
  -2  -4   4    1.14    1.07
  -2   4  -4    1.01    0.90
   2  -4  -4    2.90    0.96
  -2  -4  -4    4.66    1.20
  -2  -4  -4    4.42    0.76
   2   4  -4    2.29    1.04
  -2   4   4    4.42    1.12
   2  -4  -5  117.64    2.81
  -2  -4   5  112.35    2.22
   2   4   5  112.67    2.01
  -2   4  -5  109.58    2.52
   2  -4  -5  104.81    2.67
  -2  -4  -5  113.56    2.36
  -2  -4  -5  114.67    2.06
   2   4  -5  112.80    2.80
  -2   4   5  114.19    2.96
   2   4   6  575.57   13.63
   2  -4  -6  604.91   13.18
  -2  -4   6  579.97   12.82
   2   4   6  592.80   10.61
  -2   4  -6  594.22   12.13
   2  -4  -6  577.45   12.29
  -2  -4  -6  589.11   13.85
  -2  -4  -6  590.06   10.71
   2   4  -6  590.06   12.66
  -2   4   6  583.72   12.84
   2   4   7   73.90    2.90
   2  -4  -7   75.59    2.59
  -2  -4   7   75.44    2.46
   2   4   7   78.95    1.74
  -2   4  -7   79.84    2.04
   2  -4  -7   77.78    2.29
  -2  -4  -7   82.00    3.17
  -2  -4  -7   77.44    1.76
   2   4  -7   80.77    2.40
  -2   4   7   74.72    1.74
   2   4   8   62.81    2.05
   2  -4  -8   68.26    2.54
  -2  -4   8   66.32    2.36
   2   4   8   66.70    1.23
  -2   4  -8   66.65    1.88
   2  -4  -8   65.90    2.08
  -2  -4  -8   67.55    2.14
  -2  -4  -8   67.39    1.27
   2   4  -8   63.82    2.21
  -2   4   8   67.83    2.20
   2   4   9   43.37    2.77
   2  -4  -9   45.42    1.70
  -2  -4   9   43.92    1.49
   2   4   9   45.52    1.16
  -2   4  -9   48.40    1.60
   2  -4  -9   46.72    1.83
  -2   4   9   47.26    2.36
  -2  -4  -9   45.85    1.93
  -2  -4  -9   46.31    1.19
   2   4  -9   46.73    1.98
   2  -4   9   45.61    1.46
  -2   4   9   47.11    1.91
   2   4  10  168.39    4.49
   2  -4 -10  179.74    5.34
  -2  -4  10  168.49    4.49
  -2   4 -10  175.41    4.24
   2   4  10  174.75    2.69
   2  -4 -10  173.04    4.00
  -2   4  10  170.58    4.85
  -2  -4 -10  178.86    4.53
  -2  -4 -10  176.34    2.75
   2   4 -10  182.61    4.36
   2  -4  10  172.66    3.47
   2   4  11   55.60    3.78
   2  -4 -11   63.68    3.16
  -2  -4  11   60.98    2.61
  -2   4 -11   58.38    1.89
   2  -4 -11   62.45    2.19
   2   4  11   61.42    1.17
  -2   4  11   59.14    2.99
  -2  -4 -11   61.88    2.51
  -2  -4 -11   57.88    1.06
   2   4 -11   63.48    2.40
   2  -4  11   57.39    1.72
   2   4  12   80.13    4.59
   2  -4 -12   88.04    3.91
  -2   4 -12   82.77    2.23
   2  -4 -12   80.16    2.54
  -2   4  12   75.32    2.56
  -2  -4 -12   81.60    3.09
   2  -4  12   81.96    2.64
   2   4 -12   83.97    2.85
   2   4  13   20.86    3.23
   2  -4 -13   19.88    1.76
  -2   4 -13   20.11    1.31
   2  -4 -13   19.73    2.00
  -2   4  13   18.43    2.57
  -2  -4 -13   21.84    3.34
   2  -4  13   18.35    1.67
   2   4 -13   21.58    1.77
   2   4  14   61.01    3.24
   2  -4 -14   59.95    2.86
  -2   4 -14   62.38    1.97
   2  -4 -14   60.42    2.36
  -2   4  14   59.15    3.98
  -2  -4 -14   66.15    4.97
   2  -4  14   59.64    2.38
   2   4 -14   64.47    2.72
   2   4  15   71.85    3.81
   2  -4 -15   85.13    3.42
  -2  -4  15   72.86    4.81
   2  -4 -15   70.78    3.39
  -2  -4  15   77.51    3.26
   2  -4 -15   75.17    3.23
  -2   4 -15   76.27    2.77
  -2   4  15   79.88    4.63
  -2  -4 -15   85.27    4.06
   2  -4  15   73.21    2.73
   2   4 -15   74.90    3.08
   2   4  16    3.17    2.12
  -2  -4  16    2.62    2.71
   2  -4 -16    1.73    2.91
  -2  -4  16    5.89    1.78
   2  -4 -16    3.77    1.34
   2  -4 -16    2.38    1.31
  -2   4 -16    4.81    1.39
  -2   4  16    4.34    1.69
  -2  -4 -16    7.49    3.29
   2  -4  16    2.05    3.18
   2  -4  16    3.14    1.08
   2   4 -16    1.09    1.59
   2   4  17   23.19    4.35
  -2  -4  17   17.41    3.73
   2  -4 -17   27.62    3.77
  -2  -4  17   21.48    2.32
   2  -4 -17   21.92    1.81
   2  -4 -17   20.89    1.73
  -2   4 -17   21.51    1.84
  -2   4  17   18.92    2.32
   2  -4  17   25.10    3.07
   2  -4  17   22.60    1.44
   2   4 -17   22.58    2.18
   2   4  18   38.65    4.89
  -2  -4  18   25.78    4.14
   2  -4 -18   24.40    2.48
   2  -4 -18   23.95    1.81
  -2   4 -18   26.07    1.83
  -2   4  18   31.88    2.79
   2  -4  18   29.69    5.25
   2  -4  18   28.61    2.00
   2   4 -18   36.25    3.11
   2   4  19   69.65    6.29
  -2  -4  19   37.72    5.18
   2  -4 -19   41.89    2.29
  -2   4 -19   49.69    2.11
  -2   4  19   51.08    3.55
   2  -4  19   53.71    6.53
   2  -4  19   44.91    2.19
   2   4 -19   58.49    3.09
   2   4  20    7.41    4.49
  -2  -4  20    4.95    3.67
   2  -4 -20    5.92    1.91
   2  -4 -20    6.72    1.33
  -2   4  20    7.00    2.46
   2  -4  20   10.37    2.98
   2   4 -20    8.50    2.00
   2   4  21    7.58    4.73
  -2  -4  21    5.76    2.54
  -2   4  21   10.79    4.02
   2  -4  21    9.96    4.98
   2   4 -21    6.86    2.04
   2   4  22   13.39    3.45
  -2  -4  22    4.30    4.49
  -2   4  22   10.03    4.43
   2  -4  22    6.80    5.37
   2   4  23    5.07    5.31
  -2  -4  23    6.21    4.53
  -2   4  23    5.34    4.41
   2  -4  23    4.56    3.45
  -2  -5   0  298.39    5.97
   2   5   0  303.40    5.98
   2  -5   0  304.23    6.18
  -2   5   0  302.65    6.37
  -2  -5   1   55.14    2.01
   2   5   1   55.89    1.32
   2  -5  -1   57.15    1.93
  -2   5  -1   57.44    1.44
  -2  -5  -1   56.61    1.83
   2   5  -1   54.35    1.34
   2  -5   1   51.33    1.96
  -2   5   1   53.27    2.12
  -2  -5   2   32.49    1.71
   2   5   2   33.80    0.99
   2  -5  -2   33.58    1.13
  -2   5  -2   33.28    1.67
  -2  -5  -2   38.23    1.72
  -2  -5  -2   33.12    1.47
   2   5  -2   33.55    1.62
   2  -5   2   31.86    1.09
  -2   5   2   31.85    1.75
  -2  -5   3  196.34    4.41
   2   5   3  192.34    3.79
   2  -5  -3  201.40    4.33
  -2   5  -3  200.60    4.42
  -2  -5  -3  204.60    4.61
  -2  -5  -3  195.79    3.15
   2   5  -3  191.18    3.42
   2  -5   3  193.29    3.33
  -2   5   3  196.59    4.43
  -2  -5   4  571.67   11.63
   2   5   4  583.83   11.69
   2  -5  -4  596.47   11.76
  -2   5  -4  590.54   12.78
  -2  -5  -4  612.54   13.83
  -2  -5  -4  589.92   11.81
   2   5  -4  581.05   11.60
   2  -5   4  587.89   12.39
  -2   5   4  591.99   13.31
   2  -5  -5   16.01    1.01
  -2  -5   5   11.96    1.51
  -2   5  -5   12.73    1.34
  -2  -5  -5   23.19    1.85
  -2  -5  -5   20.81    1.12
  -2   5   5   16.46    1.61
   2   5   6    9.41    1.11
   2  -5  -6    7.99    0.98
  -2  -5   6    6.31    1.46
   2   5   6   10.02    1.15
  -2   5  -6    8.55    1.23
   2  -5  -6    7.98    1.30
  -2  -5  -6    6.64    1.64
  -2  -5  -6    8.70    0.92
   2   5  -6    7.89    1.35
   2  -5   6    8.28    1.13
  -2   5   6   11.82    1.39
   2   5   7  100.22    2.54
   2  -5  -7  105.14    2.45
  -2  -5   7  102.41    3.15
   2   5   7  101.05    2.06
  -2   5  -7   99.10    2.67
   2  -5  -7  100.33    2.11
  -2  -5  -7  102.75    2.68
  -2  -5  -7  104.85    2.07
   2   5  -7  101.23    2.96
   2  -5   7   99.94    2.53
  -2   5   7  102.60    3.00
   2   5   8    2.90    1.77
   2  -5  -8    2.28    1.58
  -2  -5   8    4.59    1.43
   2   5   8    3.63    0.99
  -2   5  -8    4.04    1.11
   2  -5  -8    5.07    1.18
  -2  -5  -8    7.71    1.80
  -2  -5  -8    3.67    0.77
   2   5  -8    4.87    0.87
  -2   5   8    5.20    1.33
   2   5   9  108.51    4.32
   2  -5  -9  112.65    3.90
  -2  -5   9  114.58    3.45
   2   5   9  111.49    2.05
  -2   5  -9  107.37    2.86
   2  -5  -9  108.56    3.01
  -2  -5  -9  117.90    4.64
  -2  -5  -9  112.70    2.47
   2   5  -9  109.35    2.45
  -2   5   9  112.97    3.31
   2   5  10   30.71    1.93
   2  -5 -10   30.59    2.56
  -2  -5  10   35.88    2.17
  -2   5 -10   31.06    1.72
   2   5  10   30.59    1.35
   2  -5 -10   32.84    1.80
  -2  -5 -10   31.84    3.02
  -2  -5 -10   30.39    1.29
   2   5 -10   31.00    1.95
  -2   5  10   29.64    1.99
   2   5  11  111.40    5.11
   2  -5 -11  118.25    3.42
  -2  -5  11  109.04    2.79
  -2   5 -11  109.85    3.01
   2  -5 -11  111.89    3.20
   2   5  11  113.53    2.39
  -2  -5 -11  114.15    5.07
  -2  -5 -11  111.02    2.30
   2  -5  11  112.58    2.98
   2   5 -11  113.65    3.54
   2   5  12   23.37    3.45
   2  -5 -12   29.25    2.93
  -2  -5  12   25.46    2.33
  -2   5 -12   28.97    1.78
   2  -5 -12   27.48    1.82
   2   5  12   28.91    1.19
  -2   5  12   24.73    1.88
  -2  -5 -12   34.06    3.39
  -2  -5 -12   25.04    1.09
   2  -5  12   25.99    1.62
   2   5 -12   26.97    1.37
   2   5  13   38.32    2.65
   2  -5 -13   43.45    3.48
  -2  -5  13   40.46    2.66
   2  -5 -13   40.42    2.06
  -2   5 -13   42.25    2.50
  -2   5  13   36.16    3.42
  -2  -5 -13   40.67    4.05
   2  -5  13   39.79    1.92
   2   5 -13   39.79    2.42
   2   5  14  115.08    4.68
   2  -5 -14  133.50    5.99
   2  -5 -14  123.23    4.34
  -2   5 -14  119.44    3.46
  -2   5  14  114.92    5.59
  -2  -5 -14  126.73    4.77
   2  -5  14  120.45    3.35
   2   5 -14  122.19    4.09
   2   5  15   -0.65    2.96
   2  -5 -15    3.01    2.61
  -2  -5  15   -0.49    1.55
   2  -5 -15    2.87    1.30
  -2   5 -15    0.75    1.65
  -2   5  15    2.87    1.60
  -2  -5 -15    0.54    3.20
   2  -5  15    3.47    1.24
   2   5 -15    0.63    1.66
   2   5  16    1.67    3.23
   2  -5 -16    1.25    2.90
  -2  -5  16    5.29    1.87
   2  -5 -16    3.16    1.75
  -2   5 -16    2.29    1.33
  -2   5  16    4.01    2.65
  -2  -5 -16    4.55    3.66
   2  -5  16    3.79    1.67
   2   5 -16    1.52    1.75
   2   5  17   40.53    5.24
   2  -5 -17   51.08    4.68
  -2  -5  17   36.28    4.59
  -2  -5  17   44.39    3.15
   2  -5 -17   38.97    2.38
   2  -5 -17   37.90    2.20
  -2   5 -17   39.93    2.05
  -2   5  17   39.07    4.34
  -2  -5 -17   55.57    5.81
   2  -5  17   40.67    2.74
   2   5 -17   42.48    2.87
   2   5  18   -2.03    3.88
  -2  -5  18    9.31    3.38
   2  -5 -18    5.09    3.70
  -2  -5  18    7.83    2.21
   2  -5 -18    6.13    1.61
   2  -5 -18    6.07    1.44
  -2   5 -18    4.55    1.94
  -2   5  18    3.38    3.40
   2  -5  18    9.89    4.36
  -2  -5 -18   13.16    2.61
   2  -5  18    7.35    1.98
   2   5 -18    6.99    2.04
   2   5  19    2.29    2.70
  -2  -5  19    4.79    3.60
   2  -5 -19   10.49    2.43
  -2  -5  19    7.15    2.19
   2  -5 -19    5.26    1.61
   2  -5 -19    3.81    1.45
  -2   5 -19    6.17    1.43
  -2   5  19    8.36    3.59
   2  -5  19   13.49    4.72
   2  -5  19    6.46    1.99
   2   5 -19    6.99    2.77
   2   5  20   50.20    4.43
  -2  -5  20   39.40    5.84
  -2   5  20   42.97    5.67
   2  -5  20   49.19    4.70
   2   5 -20   47.97    3.32
   2   5  21   30.70    4.00
  -2  -5  21   17.31    5.31
  -2   5  21   31.43    5.42
   2  -5  21   26.57    6.69
   2   5 -21   32.44    2.97
   2   5  22    3.50    4.91
  -2  -5  22    4.47    4.34
  -2   5  22   -0.74    3.96
   2  -5  22   -2.12    4.84
  -2  -6   0   65.91    1.71
   2   6   0   54.27    2.26
   2  -6   0   61.85    1.79
  -2   6   0   60.26    2.51
  -2  -6   1  954.12   23.94
   2   6   1  950.43   22.16
   2  -6  -1  965.37   24.06
  -2   6  -1  970.15   24.58
  -2  -6  -1  982.74   24.07
   2   6  -1  942.44   23.68
   2  -6   1  951.06   22.15
  -2   6   1  962.86   24.87
  -2  -6   2  421.72    9.62
   2   6   2  426.65    9.01
   2  -6  -2  430.01    8.36
  -2   6  -2  434.13    9.67
  -2  -6  -2  447.23    9.30
   2   6  -2  421.43    9.40
   2  -6   2  423.37    9.39
  -2   6   2  421.21    9.83
  -2  -6   3   86.41    2.84
   2   6   3   81.88    2.38
   2  -6  -3   85.74    2.69
  -2   6  -3   87.38    2.04
  -2  -6  -3   87.00    2.99
  -2  -6  -3   88.39    1.87
   2   6  -3   86.45    2.01
   2  -6   3   90.68    2.72
  -2   6   3   86.74    2.90
  -2  -6   4   21.89    1.81
   2   6   4   21.37    1.35
   2  -6  -4   20.83    1.09
  -2   6  -4   22.23    1.71
  -2  -6  -4   20.92    1.93
  -2  -6  -4   20.58    1.40
   2   6  -4   19.35    1.72
   2  -6   4   26.35    1.64
  -2   6   4   21.78    1.16
   2  -6  -5  734.09   18.28
  -2  -6   5  702.69   17.15
   2   6   5  696.97   15.46
   2  -6  -5  714.53   16.73
  -2   6  -5  699.49   16.90
  -2  -6  -5  718.20   16.34
  -2  -6  -5  711.60   15.60
   2   6  -5  695.10   16.68
   2  -6   5  696.15   16.23
  -2   6   5  691.58   15.57
   2  -6  -6   24.99    1.35
  -2  -6   6   22.38    1.29
   2   6   6   25.36    1.35
   2  -6  -6   22.45    1.67
  -2   6  -6   23.41    1.70
  -2  -6  -6   23.95    2.18
  -2  -6  -6   23.50    1.33
   2   6  -6   24.94    1.80
   2  -6   6   24.60    1.62
  -2   6   6   24.41    1.90
   2  -6  -7   67.79    2.98
  -2  -6   7   63.50    2.78
   2   6   7   68.31    1.89
   2  -6  -7   68.06    2.38
  -2   6  -7   68.01    1.78
  -2  -6  -7   66.61    3.24
  -2  -6  -7   67.07    1.89
   2   6  -7   69.14    2.64
   2  -6   7   65.57    2.37
  -2   6   7   70.07    2.67
   2  -6  -8   36.89    2.48
  -2  -6   8   32.78    2.28
   2   6   8   32.14    1.40
   2  -6  -8   34.97    1.88
  -2   6  -8   32.99    1.93
  -2  -6  -8   33.17    1.85
  -2  -6  -8   33.71    1.38
   2   6  -8   30.30    2.10
   2  -6   8   31.54    1.83
  -2   6   8   32.11    2.14
   2   6   9  335.59   10.28
   2  -6  -9  346.44    7.86
  -2  -6   9  346.11    8.93
   2   6   9  344.28    6.64
   2  -6  -9  336.25    7.84
  -2   6  -9  337.66    8.03
  -2  -6  -9  345.49    8.27
  -2  -6  -9  342.24    6.49
   2   6  -9  339.23    8.39
   2  -6   9  324.36    7.51
  -2   6   9  339.45    8.50
   2   6  10   14.93    1.76
   2  -6 -10   15.80    2.36
  -2  -6  10   16.46    2.09
   2  -6 -10   15.46    1.59
   2   6  10   13.66    1.11
  -2   6 -10   13.21    1.66
  -2  -6 -10   14.66    1.91
  -2  -6 -10   16.59    1.08
   2   6 -10   14.30    1.24
  -2   6  10   16.40    1.87
   2   6  11   57.80    4.04
   2  -6 -11   59.49    3.71
  -2  -6  11   57.54    3.12
   2  -6 -11   57.77    2.46
  -2   6 -11   61.75    2.50
   2   6  11   57.08    1.71
  -2  -6 -11   61.42    4.21
  -2  -6 -11   57.36    2.05
   2   6 -11   59.08    2.90
  -2   6  11   58.37    2.77
   2   6  12   67.71    4.78
   2  -6 -12   73.77    2.99
  -2  -6  12   77.31    3.48
   2  -6 -12   69.57    2.76
  -2   6 -12   72.89    2.85
   2   6  12   70.42    1.86
  -2  -6 -12   72.73    3.37
  -2  -6 -12   66.94    2.15
   2  -6  12   66.49    2.61
   2   6 -12   68.36    3.19
  -2   6  12   67.27    3.11
   2   6  13   40.89    2.78
   2  -6 -13   44.07    2.51
  -2  -6  13   43.81    2.92
   2  -6 -13   41.36    2.24
  -2   6 -13   41.56    2.31
   2   6  13   40.21    1.37
  -2  -6 -13   44.53    2.95
  -2  -6 -13   39.05    1.26
   2  -6  13   39.21    2.22
   2   6 -13   43.72    2.70
   2   6  14    6.93    3.08
   2  -6 -14    7.73    2.75
  -2  -6  14    5.03    2.07
   2  -6 -14    6.67    1.51
  -2   6 -14    4.65    1.58
   2   6  14    4.17    0.99
  -2  -6 -14    4.36    2.10
  -2  -6 -14    3.62    0.87
   2  -6  14    6.85    1.53
   2   6 -14    8.56    1.86
   2   6  15  117.91    7.42
   2  -6 -15  126.38    6.63
   2  -6 -15  123.93    3.85
  -2   6 -15  120.49    3.99
  -2  -6 -15  131.83    7.68
   2  -6  15  117.08    3.92
   2   6 -15  127.73    4.74
   2   6  16   20.76    4.22
   2  -6 -16   22.04    3.86
   2  -6 -16   18.64    1.88
  -2   6 -16   20.56    2.00
  -2  -6 -16   21.59    4.57
   2  -6  16   19.40    1.97
   2   6 -16   20.96    2.43
   2   6  17    2.14    3.88
   2  -6 -17    8.70    2.26
  -2  -6  17    3.73    2.17
   2  -6 -17    6.69    1.60
  -2   6 -17    8.65    1.73
  -2   6  17    9.91    2.35
  -2  -6 -17    6.72    4.44
   2  -6  17   10.33    1.82
   2   6 -17   11.03    2.18
   2   6  18   73.40    6.78
   2  -6 -18   79.10    4.22
  -2  -6  18   55.48    5.90
   2  -6 -18   51.88    3.97
  -2  -6  18   76.30    4.21
   2  -6 -18   55.80    2.89
  -2   6 -18   64.07    3.10
  -2   6  18   64.30    4.16
  -2  -6 -18   85.41    5.04
   2  -6  18   62.76    4.08
   2   6 -18   73.74    3.94
   2   6  19   48.29    6.16
  -2  -6  19   33.92    5.48
   2  -6 -19   58.03    5.92
  -2  -6  19   49.43    3.73
   2  -6 -19   33.38    3.36
   2  -6 -19   32.22    2.38
  -2   6 -19   43.01    3.44
  -2   6  19   37.44    3.76
  -2  -6 -19   62.97    6.68
   2  -6  19   46.64    6.61
   2  -6  19   37.00    3.53
   2   6 -19   48.42    4.35
   2   6  20   10.65    4.98
  -2  -6  20    6.07    2.81
   2  -6 -20   15.66    4.58
  -2  -6  20   11.33    2.81
  -2   6  20    6.22    4.38
   2  -6  20    8.68    3.48
   2   6 -20   10.57    2.45
   2   6  21   77.67    8.29
  -2  -6  21   46.09    7.08
  -2   6  21   55.03    7.28
   2  -6  21   56.62    8.32
   2   6 -21   65.61    4.18
   2   6  22    6.00    4.86
  -2  -6  22    0.90    4.38
  -2   6  22   -0.08    2.80
   2  -6  22    2.02    5.23
   2   6 -22    5.31    2.36
  -2  -7   0   -1.47    1.34
   2   7   0   -1.69    0.84
   2  -7   0   -0.28    1.40
  -2   7   0   -0.25    1.46
  -2  -7   1  224.88    5.45
   2   7   1  216.41    5.17
   2  -7  -1  221.03    4.42
  -2   7  -1  226.28    5.71
  -2  -7  -1  225.68    4.37
   2   7  -1  216.47    5.33
   2  -7   1  231.30    5.53
  -2   7   1  220.66    4.59
  -2  -7   2  140.53    3.02
   2   7   2  135.09    3.59
   2  -7  -2  134.24    3.81
  -2   7  -2  138.38    4.01
  -2  -7  -2  142.96    3.71
   2   7  -2  136.23    2.96
   2  -7   2  141.03    2.96
  -2   7   2  138.68    4.14
  -2  -7   3  219.14    5.74
   2   7   3  210.54    4.10
   2  -7  -3  224.15    5.62
  -2   7  -3  225.18    5.76
  -2  -7  -3  230.62    4.85
  -2  -7  -3  234.83    5.35
   2   7  -3  216.43    5.74
   2  -7   3  218.63    5.47
  -2   7   3  209.72    5.79
  -2  -7   4  252.96    5.25
   2   7   4  245.99    5.61
   2  -7  -4  259.74    6.27
  -2   7  -4  259.38    6.43
  -2  -7  -4  258.34    6.85
  -2  -7  -4  253.37    5.65
   2   7  -4  250.30    6.41
   2  -7   4  260.85    6.13
  -2   7   4  260.15    6.62
  -2  -7   5  217.43    5.67
   2   7   5  204.74    4.76
   2  -7  -5  210.63    5.29
  -2   7  -5  214.61    5.48
  -2  -7  -5  214.59    4.82
  -2  -7  -5  214.29    4.81
   2   7  -5  205.97    5.55
   2  -7   5  211.83    5.18
  -2   7   5  207.91    5.59
   2  -7  -6   16.67    2.11
  -2  -7   6   18.17    2.02
   2   7   6   14.94    0.96
   2  -7  -6   16.80    1.77
  -2   7  -6   16.47    1.22
  -2  -7  -6   16.88    2.35
  -2  -7  -6   19.74    1.46
   2   7  -6   15.82    1.27
   2  -7   6   17.21    1.80
  -2   7   6   15.21    1.30
   2  -7  -7  256.24    5.82
  -2  -7   7  247.99    5.47
   2   7   7  254.55    5.45
   2  -7  -7  255.85    6.27
  -2   7  -7  251.63    6.55
  -2  -7  -7  259.64    7.76
  -2  -7  -7  257.89    5.56
   2   7  -7  250.89    5.44
   2  -7   7  246.57    6.33
  -2   7   7  252.10    6.83
   2  -7  -8  138.07    5.08
  -2  -7   8  138.43    4.61
   2   7   8  139.46    3.43
   2  -7  -8  139.28    3.06
  -2   7  -8  133.81    4.23
  -2  -7  -8  140.24    5.48
  -2  -7  -8  140.87    3.45
   2   7  -8  140.44    4.40
   2  -7   8  136.94    4.13
  -2   7   8  139.00    4.51
   2  -7  -9   70.88    2.61
  -2  -7   9   71.08    3.38
   2  -7  -9   69.69    1.99
   2   7   9   69.49    2.28
  -2   7  -9   72.56    3.04
  -2  -7  -9   74.35    2.87
  -2  -7  -9   71.31    2.81
   2   7  -9   70.06    3.23
   2  -7   9   69.83    2.88
  -2   7   9   66.56    3.24
   2  -7 -10   95.33    4.60
  -2  -7  10   96.94    2.93
   2  -7 -10   92.78    3.30
  -2   7 -10   94.94    3.50
   2   7  10   92.79    3.26
  -2  -7 -10   91.47    3.57
  -2  -7 -10   94.31    2.52
   2  -7  10   91.86    3.38
   2   7 -10  101.10    3.80
  -2   7  10   84.75    3.71
   2  -7 -11  105.72    5.12
  -2  -7  11  108.11    4.46
   2  -7 -11  100.64    3.57
  -2   7 -11  102.44    3.80
   2   7  11  103.92    3.48
  -2  -7 -11  112.43    4.19
  -2  -7 -11  102.76    3.29
   2   7 -11  100.86    4.17
  -2   7  11   99.44    4.08
   2   7  12   58.53    3.30
   2  -7 -12   68.48    4.37
  -2  -7  12   64.16    3.49
   2  -7 -12   56.20    2.75
  -2   7 -12   58.90    2.10
   2   7  12   57.73    2.62
  -2  -7 -12   64.85    3.26
  -2  -7 -12   56.84    2.00
   2   7 -12   58.44    3.32
  -2   7  12   57.13    3.17
   2   7  13   19.27    4.10
   2  -7 -13   27.92    2.45
  -2  -7  13   22.52    2.74
   2  -7 -13   27.16    2.09
  -2   7 -13   25.62    2.29
   2   7  13   23.25    1.50
  -2  -7 -13   29.24    2.69
  -2  -7 -13   22.81    1.39
   2   7 -13   29.19    2.65
  -2   7  13   25.71    2.46
   2   7  14    8.91    3.48
   2  -7 -14    8.22    2.08
  -2  -7  14    7.54    2.40
   2  -7 -14    8.79    2.29
  -2   7 -14    7.90    1.92
   2   7  14    8.59    1.52
  -2  -7 -14    4.21    3.66
  -2  -7 -14    4.19    1.32
   2  -7  14    9.76    1.78
   2   7 -14    7.01    2.13
   2   7  15   34.31    3.20
   2  -7 -15   44.56    2.96
  -2  -7  15   38.09    3.37
   2  -7 -15   34.61    2.47
  -2   7 -15   40.46    2.73
  -2  -7 -15   44.68    5.06
  -2  -7 -15   30.46    1.70
   2  -7  15   36.02    2.57
   2   7 -15   38.83    3.00
   2   7  16    1.71    2.40
   2  -7 -16    7.68    2.20
  -2  -7  16    7.69    2.46
   2  -7 -16    4.62    1.62
  -2   7 -16    5.97    1.92
  -2  -7 -16    3.97    3.75
  -2  -7 -16    2.46    0.82
   2  -7  16    1.30    1.76
   2   7 -16    7.46    2.09
   2   7  17    0.02    3.89
   2  -7 -17    6.10    2.24
  -2  -7  17    0.01    2.19
   2  -7 -17    3.52    1.66
  -2   7 -17    4.36    2.48
  -2  -7 -17    7.81    4.11
   2  -7  17    3.94    1.93
   2   7 -17    4.37    2.28
   2   7  18   67.35    7.26
   2  -7 -18   94.82    4.73
   2  -7 -18   55.33    3.29
  -2   7 -18   67.32    3.74
  -2  -7 -18   84.89    5.29
   2  -7  18   67.37    3.82
   2   7 -18   77.98    4.50
   2   7  19   38.27    6.25
   2  -7 -19   54.10    5.91
  -2  -7  19   29.48    3.62
  -2  -7  19   39.63    3.88
   2  -7 -19   28.18    3.24
  -2   7 -19   35.80    2.99
  -2  -7 -19   46.42    6.92
   2  -7  19   36.07    3.04
   2   7 -19   39.25    3.46
   2   7  20   16.57    5.22
  -2  -7  20    7.61    3.06
   2  -7 -20   16.27    5.03
  -2  -7  20    7.10    3.11
  -2  -7 -20   13.48    5.84
   2  -7  20    8.43    3.51
   2  -7  20    7.04    3.03
   2   7 -20   11.51    2.68
   2   7  21   19.34    6.13
  -2  -7  21   15.22    5.43
   2  -7 -21   26.58    5.89
  -2  -7  21   19.11    3.62
   2  -7  21   26.25    6.61
   2   7 -21   19.59    3.19
  -2  -8   0   -0.88    0.99
   2   8   0    0.53    1.44
   2  -8   0   -1.30    1.01
  -2   8   0   -0.05    1.02
  -2  -8   1   42.58    2.52
   2   8   1   39.67    2.25
   2  -8  -1   40.81    2.46
  -2   8  -1   40.49    2.65
  -2  -8  -1   39.83    2.35
   2   8  -1   40.80    2.38
   2  -8   1   41.69    2.52
  -2   8   1   39.25    2.63
  -2  -8   2   21.60    2.09
   2   8   2   19.85    1.82
   2  -8  -2   16.23    1.38
  -2   8  -2   16.57    1.44
  -2  -8  -2   23.43    2.00
   2   8  -2   16.58    2.06
   2  -8   2   18.04    1.34
  -2   8   2   20.17    2.11
  -2  -8   3  109.48    3.98
   2   8   3  104.13    2.49
   2  -8  -3  108.45    3.74
  -2   8  -3  107.47    3.95
  -2  -8  -3  103.66    4.13
  -2  -8  -3  107.27    3.54
   2   8  -3  105.40    2.80
   2  -8   3  112.99    3.69
  -2   8   3  106.34    2.93
  -2  -8   4    1.35    1.79
   2   8   4    2.74    1.46
   2  -8  -4    5.57    1.62
  -2   8  -4    6.93    1.76
  -2  -8  -4    2.41    1.26
  -2  -8  -4    5.29    1.47
   2   8  -4    3.43    1.73
   2  -8   4    0.97    1.60
  -2   8   4    1.87    1.78
  -2  -8   5  107.48    4.22
   2   8   5  109.50    3.49
   2  -8  -5  114.44    2.79
  -2   8  -5  111.52    4.07
  -2  -8  -5  113.19    4.62
  -2  -8  -5  113.85    3.49
   2   8  -5  109.44    4.12
   2  -8   5  116.26    2.91
  -2   8   5  108.85    4.23
   2  -8  -6   81.86    2.70
  -2  -8   6   81.34    3.74
   2   8   6   79.77    2.81
   2  -8  -6   81.05    3.19
  -2   8  -6   77.49    2.45
  -2  -8  -6   85.04    4.07
  -2  -8  -6   80.94    2.83
   2  -8   6   80.80    2.39
   2   8  -6   77.63    3.51
  -2   8   6   78.36    3.54
   2  -8  -7  166.07    5.89
  -2  -8   7  160.29    5.55
   2  -8  -7  166.27    4.83
   2   8   7  156.27    4.41
  -2   8  -7  162.09    5.19
  -2  -8  -7  170.57    6.38
  -2  -8  -7  171.21    4.41
   2   8  -7  162.97    5.42
   2  -8   7  162.83    5.09
  -2   8   7  161.67    5.40
   2  -8  -8   18.85    2.64
  -2  -8   8   13.83    1.53
   2  -8  -8   17.59    1.95
   2   8   8   13.62    1.67
  -2   8  -8   11.10    2.15
  -2  -8  -8   14.83    1.83
  -2  -8  -8   16.88    1.64
   2  -8   8   13.81    2.07
   2   8  -8    9.02    2.31
  -2   8   8   15.16    2.29
   2  -8  -9   13.58    2.84
  -2  -8   9   16.05    2.48
   2  -8  -9   15.26    1.96
   2   8   9   18.19    1.62
  -2   8  -9   15.18    2.25
  -2  -8  -9   17.00    1.93
  -2  -8  -9   16.22    1.63
   2  -8   9   12.87    2.10
   2   8  -9   14.86    2.33
  -2   8   9   14.18    2.31
   2  -8 -10   13.57    2.98
  -2  -8  10   15.52    2.52
   2  -8 -10   14.04    1.99
   2   8  10   15.82    2.11
  -2   8 -10   16.69    2.22
  -2  -8 -10   16.57    3.33
  -2  -8 -10   14.13    2.11
   2  -8  10   17.02    2.11
   2   8 -10   16.53    2.37
  -2   8  10   12.64    2.32
   2  -8 -11  102.72    5.52
  -2  -8  11  103.22    3.49
   2  -8 -11  105.22    3.81
  -2   8 -11   98.75    4.17
   2   8  11  100.81    3.29
  -2  -8 -11  104.24    6.06
  -2  -8 -11   98.64    3.05
   2  -8  11   99.13    4.06
   2   8 -11  103.98    4.48
  -2   8  11   98.21    4.41
   2  -8 -12    5.80    1.86
  -2  -8  12    4.48    2.41
   2  -8 -12    6.35    1.76
  -2   8 -12    3.20    1.30
   2   8  12    5.09    1.38
  -2  -8 -12    5.17    3.39
  -2  -8 -12    4.71    1.32
   2  -8  12    2.78    1.96
   2   8 -12    3.94    1.40
  -2   8  12    8.63    2.11
   2  -8 -13    5.78    1.86
  -2  -8  13    3.11    2.37
   2  -8 -13    2.07    1.71
  -2   8 -13    3.21    1.95
   2   8  13    2.78    1.35
  -2  -8 -13    0.28    2.19
  -2  -8 -13    3.42    1.59
   2  -8  13    0.43    1.74
   2   8 -13    4.58    2.10
  -2   8  13    2.77    2.01
   2  -8 -14   39.71    4.58
  -2  -8  14   38.24    3.52
   2  -8 -14   35.02    2.63
  -2   8 -14   35.55    2.90
   2   8  14   34.29    2.01
  -2  -8 -14   39.32    3.27
  -2  -8 -14   27.76    2.26
   2   8 -14   38.47    3.14
  -2   8  14   27.60    3.00
   2  -8 -15    0.48    3.40
  -2  -8  15    5.46    1.67
   2  -8 -15    5.35    2.42
  -2   8 -15    4.38    2.14
   2   8  15    5.32    1.74
  -2  -8 -15    5.15    4.01
  -2  -8 -15    5.60    1.57
   2  -8  15    8.89    2.10
   2   8 -15    6.49    1.55
   2  -8 -16   41.68    4.83
  -2  -8  16   35.87    3.61
   2  -8 -16   28.16    2.55
  -2   8 -16   33.34    2.95
   2   8  16   27.79    2.15
  -2  -8 -16   36.00    5.28
   2  -8  16   26.00    2.81
   2   8 -16   32.20    3.27
   2  -8 -17   62.43    4.05
  -2  -8  17   53.13    4.35
   2  -8 -17   41.94    3.92
  -2   8 -17   47.79    3.60
  -2  -8 -17   62.82    6.63
   2  -8  17   49.31    3.55
   2   8 -17   49.76    3.92
   2   8  18    5.28    2.92
   2  -8 -18    2.94    2.62
  -2  -8  18    0.69    2.73
   2  -8 -18    7.12    1.91
  -2   8 -18    6.27    2.33
  -2  -8 -18    0.98    4.63
   2  -8  18    7.60    2.99
   2   8 -18    3.25    2.53
   2   8  19   28.86    3.93
   2  -8 -19   29.20    3.74
   2  -8 -19   16.97    2.38
  -2   8 -19   24.69    3.97
  -2  -8 -19   37.99    4.45
   2  -8  19   26.27    3.31
   2   8 -19   30.98    3.56
   2   8  20   15.03    4.08
   2  -8 -20   25.41    5.77
  -2  -8  20   11.50    3.35
  -2  -8  20   25.11    3.77
  -2   8 -20   19.71    3.09
  -2  -8 -20   29.57    6.63
   2  -8  20   16.26    2.95
   2   8 -20   19.84    3.34
   2   8  21   26.77    4.57
  -2  -8  21   34.16    6.26
   2  -8 -21   39.82    6.79
  -2  -8  21   20.40    4.30
  -2  -8 -21   45.76    7.62
   2  -8  21   28.63    4.80
   2   8 -21   27.24    3.90
  -2  -9   0  190.60    4.37
   2   9   0  180.78    5.52
   2  -9   0  184.34    4.35
  -2   9   0  176.38    4.51
  -2  -9   1   19.05    2.35
   2   9   1   19.28    1.44
   2  -9  -1   21.22    2.29
  -2   9  -1   17.62    2.43
  -2  -9  -1   22.23    2.28
   2   9  -1   25.86    1.55
   2  -9   1   20.18    2.32
  -2   9   1   16.30    2.51
  -2  -9   2   33.73    2.66
   2   9   2   30.08    2.42
   2  -9  -2   34.53    2.66
  -2   9  -2   29.29    1.86
  -2  -9  -2   32.68    2.49
   2   9  -2   31.45    2.61
   2  -9   2   33.63    1.70
  -2   9   2   29.74    1.89
  -2  -9   3  441.17   10.35
   2   9   3  422.91    9.71
   2  -9  -3  445.30   10.20
  -2   9  -3  442.37   12.47
  -2  -9  -3  452.35   13.43
  -2  -9  -3  449.01   11.72
   2  -9   3  455.99   12.35
   2   9  -3  441.58   12.47
  -2   9   3  451.24   12.80
  -2  -9   4  104.60    4.34
   2  -9  -4  100.61    4.10
   2   9   4   97.80    3.80
  -2   9  -4   95.94    4.40
  -2  -9  -4  104.11    4.91
  -2  -9  -4  106.63    4.01
   2   9  -4  105.22    3.15
   2  -9   4  106.35    4.35
  -2   9   4   98.08    4.47
  -2  -9   5   77.48    2.81
   2  -9  -5   85.13    3.70
   2   9   5   74.47    3.24
  -2   9  -5   79.21    3.93
  -2  -9  -5   74.67    3.01
  -2  -9  -5   77.60    3.27
   2  -9   5   77.55    2.63
   2   9  -5   76.40    2.68
  -2   9   5   78.66    2.76
   2  -9  -6  205.03    7.44
  -2  -9   6  207.71    6.87
   2  -9  -6  205.36    6.37
   2   9   6  202.21    5.98
  -2   9  -6  207.54    5.15
  -2  -9  -6  205.09    5.73
  -2  -9  -6  207.79    5.80
   2  -9   6  199.92    6.46
   2   9  -6  210.63    6.78
  -2   9   6  199.81    5.23
   2  -9  -7   38.70    2.36
  -2  -9   7   40.37    2.12
   2  -9  -7   39.00    2.85
   2   9   7   34.92    2.47
  -2   9  -7   37.86    2.00
  -2  -9  -7   38.86    3.76
  -2  -9  -7   39.39    2.47
   2  -9   7   41.13    2.98
   2   9  -7   40.12    3.09
  -2   9   7   37.40    3.12
   2  -9  -8   78.66    4.70
  -2  -9   8   81.34    4.21
   2  -9  -8   75.47    2.54
   2   9   8   73.26    3.11
  -2   9  -8   80.99    3.95
  -2  -9  -8   80.96    5.05
  -2  -9  -8   76.42    3.18
   2  -9   8   79.03    3.89
   2   9  -8   85.70    4.11
  -2   9   8   78.19    4.15
   2  -9  -9   65.51    4.50
  -2  -9   9   59.94    2.63
   2  -9  -9   57.94    2.25
   2   9   9   53.55    2.77
  -2   9  -9   61.77    3.58
  -2  -9  -9   62.89    4.77
  -2  -9  -9   60.75    2.80
   2  -9   9   57.18    2.41
   2   9  -9   57.73    3.73
  -2   9   9   57.90    3.73
   2  -9 -10   71.43    3.36
  -2  -9  10   73.13    4.34
   2  -9 -10   69.95    3.59
   2   9  10   66.59    3.08
  -2   9 -10   67.91    3.94
  -2  -9 -10   75.44    5.36
  -2  -9 -10   69.24    2.97
   2  -9  10   70.82    3.82
   2   9 -10   71.68    4.11
  -2   9  10   68.08    4.11
   2  -9 -11  104.62    4.17
  -2  -9  11   99.62    5.15
   2  -9 -11  100.94    4.27
  -2   9 -11  101.17    3.32
   2   9  11   99.31    3.70
  -2  -9 -11  101.50    6.46
  -2  -9 -11   94.43    3.48
   2  -9  11  101.49    4.52
   2   9 -11   97.81    3.39
  -2   9  11   91.12    4.72
   2  -9 -12   67.01    5.30
  -2  -9  12   76.84    3.25
   2  -9 -12   71.23    3.64
  -2   9 -12   75.24    4.08
   2   9  12   64.09    3.06
  -2  -9 -12   82.92    5.98
  -2  -9 -12   69.98    2.95
   2  -9  12   69.46    4.03
   2   9 -12   74.05    4.37
  -2   9  12   70.59    4.30
   2  -9 -13   18.94    3.95
  -2  -9  13   16.13    3.26
   2  -9 -13   17.57    2.47
  -2   9 -13   24.95    2.78
   2   9  13   18.36    2.04
  -2  -9 -13   19.14    4.77
  -2  -9 -13   19.24    1.93
   2  -9  13   18.63    2.75
   2   9 -13   27.17    3.05
  -2   9  13   21.37    2.92
   2  -9 -14   28.82    4.47
  -2  -9  14   23.50    3.63
   2  -9 -14   27.91    2.66
  -2   9 -14   29.16    3.05
   2   9  14   24.16    2.19
  -2  -9 -14   27.03    4.87
  -2  -9 -14   21.78    1.98
   2  -9  14   26.75    2.86
   2   9 -14   27.32    3.23
  -2   9  14   24.77    3.07
   2  -9 -15   44.62    5.31
  -2  -9  15   38.68    4.04
   2  -9 -15   34.08    2.95
  -2   9 -15   36.90    3.51
   2   9  15   36.06    3.12
  -2  -9 -15   44.73    3.67
  -2  -9 -15   27.73    2.13
   2   9 -15   38.44    2.42
  -2   9  15   31.10    3.44
   2  -9 -16    4.42    3.90
  -2  -9  16    7.58    2.93
   2  -9 -16    1.71    2.02
  -2   9 -16    6.56    2.45
   2   9  16    3.03    1.59
  -2  -9 -16    8.03    2.89
  -2  -9 -16    4.00    1.40
   2  -9  16    5.58    2.28
   2   9 -16    5.83    2.68
   2  -9 -17   57.70    6.20
  -2  -9  17   44.99    3.16
   2  -9 -17   40.24    3.28
  -2   9 -17   50.41    3.97
  -2  -9 -17   62.90    7.01
   2  -9  17   46.80    3.97
   2   9 -17   49.32    4.28
   2  -9 -18   43.67    6.21
  -2  -9  18   36.44    4.45
   2  -9 -18   26.15    3.86
  -2   9 -18   34.64    3.73
  -2  -9 -18   41.99    6.68
   2  -9  18   31.04    3.68
   2   9 -18   41.26    4.02
   2  -9 -19   61.15    7.38
  -2  -9  19   53.18    5.12
  -2   9 -19   48.21    4.37
  -2  -9 -19   71.96    8.09
   2  -9  19   42.88    4.37
   2   9 -19   51.44    4.69
   2  -9 -20   19.63    3.46
  -2  -9  20    0.08    3.29
  -2   9 -20    9.01    3.00
  -2  -9 -20   15.83    4.13
   2  -9  20   10.58    4.05
   2   9 -20    9.75    3.37
  -2 -10   0  127.97    3.70
   2 -10   0  127.49    3.62
   2  10   0  126.48    5.03
  -2  10   0  127.03    3.86
  -2 -10   1  123.31    4.96
   2 -10  -1  119.43    4.85
   2  10   1  109.80    3.36
  -2  10  -1  114.74    5.25
  -2 -10  -1  116.35    4.84
   2 -10   1  112.76    4.80
   2  10  -1  115.35    3.47
  -2  10   1  116.67    5.25
  -2 -10   2  179.21    6.48
   2 -10  -2  175.61    6.17
   2  10   2  177.28    6.04
  -2  10  -2  178.99    6.68
  -2 -10  -2  182.28    6.01
   2 -10   2  177.08    4.76
   2  10  -2  173.24    6.22
  -2  10   2  175.74    4.88
  -2 -10   3  195.44    5.35
   2 -10  -3  204.59    5.17
   2  10   3  186.85    4.89
  -2  10  -3  204.99    5.49
  -2 -10  -3  202.24    7.99
  -2 -10  -3  202.45    6.52
   2 -10   3  201.80    7.04
   2  10  -3  200.41    6.92
  -2  10   3  199.47    7.43
  -2 -10   4   69.21    4.07
   2 -10  -4   66.84    3.75
   2  10   4   62.11    3.41
  -2  10  -4   66.02    4.09
  -2 -10  -4   68.64    4.44
  -2 -10  -4   65.12    3.51
   2 -10   4   67.54    2.67
   2  10  -4   62.69    3.97
  -2  10   4   60.96    4.08
  -2 -10   5  143.46    5.90
   2 -10  -5  139.81    5.26
   2  10   5  130.65    4.88
  -2  10  -5  132.30    5.83
  -2 -10  -5  138.65    6.53
  -2 -10  -5  137.86    5.01
   2 -10   5  136.25    5.59
   2  10  -5  137.93    4.08
  -2  10   5  139.30    4.29
   2 -10  -6  117.53    5.94
  -2 -10   6  121.50    5.58
   2 -10  -6  125.40    5.00
   2  10   6  119.81    4.67
  -2  10  -6  116.94    5.44
  -2 -10  -6  120.26    6.36
  -2 -10  -6  118.39    4.65
   2 -10   6  117.86    5.24
   2  10  -6  121.31    3.86
  -2  10   6  119.65    5.40
   2 -10  -7   72.46    5.09
  -2 -10   7   75.59    4.60
   2 -10  -7   79.69    4.01
   2  10   7   74.08    3.55
  -2  10  -7   74.16    4.37
  -2 -10  -7   79.96    5.27
  -2 -10  -7   71.05    3.57
   2 -10   7   75.75    2.86
   2  10  -7   78.27    4.37
  -2  10   7   70.95    4.40
   2 -10  -8   97.30    3.88
  -2 -10   8   88.94    5.14
   2 -10  -8   94.63    4.41
   2  10   8   88.06    3.97
  -2  10  -8   95.49    3.40
  -2 -10  -8   94.16    4.02
  -2 -10  -8   91.88    3.87
   2 -10   8   90.44    4.61
   2  10  -8   93.27    4.79
  -2  10   8   93.10    4.81
   2 -10  -9   42.85    4.30
  -2 -10   9   38.50    3.83
   2 -10  -9   41.63    3.19
   2  10   9   37.61    2.74
  -2  10  -9   42.18    2.38
  -2 -10  -9   42.50    3.06
  -2 -10  -9   38.62    2.84
   2 -10   9   43.71    3.39
   2  10  -9   38.78    3.62
  -2  10   9   39.71    3.65
   2 -10 -10   43.61    4.42
  -2 -10  10   36.85    3.89
   2 -10 -10   40.65    3.12
   2  10  10   35.78    2.83
  -2  10 -10   37.19    2.36
  -2 -10 -10   43.05    3.17
  -2 -10 -10   36.90    2.73
   2 -10  10   34.61    3.46
   2  10 -10   42.07    2.41
  -2  10  10   39.47    2.40
   2 -10 -11   48.72    4.90
  -2 -10  11   48.71    2.79
   2 -10 -11   45.58    3.27
  -2  10 -11   46.47    3.86
   2  10  11   43.80    2.97
  -2 -10 -11   53.35    3.59
  -2 -10 -11   44.85    2.89
   2 -10  11   48.66    2.49
   2  10 -11   47.52    2.57
  -2  10  11   43.45    2.59
   2 -10 -12   20.62    4.02
  -2 -10  12   15.65    3.43
   2 -10 -12   14.65    2.59
  -2  10 -12   16.60    2.99
   2  10  12   18.34    2.94
  -2 -10 -12   15.36    4.45
  -2 -10 -12   14.87    2.16
   2 -10  12   17.96    1.89
   2  10 -12   20.03    3.15
  -2  10  12   14.25    2.99
   2 -10 -13   70.09    5.88
  -2 -10  13   65.39    5.10
   2 -10 -13   63.08    3.85
  -2  10 -13   65.22    4.42
   2  10  13   57.58    3.44
  -2 -10 -13   71.02    6.94
  -2 -10 -13   59.06    3.21
   2 -10  13   65.30    4.39
   2  10 -13   69.21    4.65
  -2  10  13   63.62    4.51
   2 -10 -14   51.45    5.39
  -2 -10  14   41.19    2.97
   2 -10 -14   38.22    3.28
  -2  10 -14   43.59    3.97
   2  10  14   39.32    2.86
  -2 -10 -14   46.36    6.17
  -2 -10 -14   36.10    3.44
   2 -10  14   39.55    3.81
   2  10 -14   41.51    4.00
  -2  10  14   36.77    3.86
   2 -10 -15   18.03    4.79
  -2 -10  15   16.87    3.68
   2 -10 -15   14.87    2.60
  -2  10 -15   14.45    2.11
   2  10  15   17.19    3.04
  -2 -10 -15   16.10    5.12
  -2 -10 -15   11.73    2.04
   2 -10  15   18.02    3.03
   2  10 -15   12.04    3.26
  -2  10  15   12.72    3.07
   2 -10 -16   50.64    6.26
  -2 -10  16   46.61    4.91
   2 -10 -16   43.06    3.45
  -2  10 -16   48.06    4.23
   2  10  16   40.93    3.83
  -2 -10 -16   48.50    6.78
  -2 -10 -16   32.28    3.40
   2  10 -16   52.33    4.34
  -2  10  16   35.37    4.00
   2 -10 -17   15.13    5.06
  -2 -10  17   12.00    3.72
   2 -10 -17   10.29    2.64
  -2  10 -17   16.44    3.28
  -2 -10 -17   14.13    3.85
   2  10 -17   19.29    3.52
   2 -10 -18    4.85    4.54
  -2 -10  18    3.62    3.24
   2 -10 -18    1.07    2.27
  -2  10 -18    1.45    2.82
  -2 -10 -18    0.54    3.08
   2 -10  18    0.09    2.57
   2  10 -18   -0.36    1.81
   2 -10 -19    5.43    4.93
  -2 -10  19    3.80    2.28
  -2  10 -19    4.07    3.05
  -2 -10 -19    0.69    5.74
   2 -10  19    6.54    3.03
   2  10 -19    5.38    3.26
  -2 -11   0   59.43    2.67
   2 -11   0   53.30    2.60
   2  11   0   53.07    3.81
  -2  11   0   50.35    2.75
  -2 -11   1   34.36    3.47
   2 -11  -1   32.77    3.39
   2  11   1   34.53    3.26
  -2  11  -1   38.71    3.70
  -2 -11  -1   38.77    3.27
   2 -11   1   35.88    3.53
   2  11  -1   32.10    2.24
  -2  11   1   35.35    3.56
  -2 -11   2   11.21    2.75
   2 -11  -2   11.28    2.61
   2  11   2   14.93    2.54
  -2  11  -2    9.41    2.90
  -2 -11  -2   13.69    2.59
   2 -11   2    9.12    2.71
   2  11  -2   11.65    2.73
  -2  11   2    8.01    1.81
  -2 -11   3   20.22    2.06
   2 -11  -3   15.98    1.81
   2  11   3   18.39    1.72
  -2  11  -3   13.03    2.05
  -2 -11  -3   16.09    3.50
  -2 -11  -3   14.91    2.74
   2 -11   3   15.90    2.92
   2  11  -3   20.30    2.91
  -2  11   3   18.49    3.20
  -2 -11   4   81.51    4.83
   2 -11  -4   75.89    3.07
   2  11   4   75.33    4.08
  -2  11  -4   81.92    3.41
  -2 -11  -4   76.18    5.32
  -2 -11  -4   81.42    4.20
   2 -11   4   76.54    4.59
   2  11  -4   79.51    4.68
  -2  11   4   77.19    4.91
  -2 -11   5   17.95    3.33
   2 -11  -5   15.36    2.83
   2  11   5   22.04    2.71
  -2  11  -5   20.03    3.26
  -2 -11  -5   16.56    3.60
  -2 -11  -5   18.50    2.70
   2 -11   5   16.76    3.06
   2  11  -5   21.55    2.01
  -2  11   5   11.44    3.14
   2 -11  -6   33.80    4.11
  -2 -11   6   33.89    2.51
   2 -11  -6   35.90    3.34
   2  11   6   36.02    2.07
  -2  11  -6   32.17    3.86
  -2 -11  -6   30.68    4.27
  -2 -11  -6   39.10    3.17
   2 -11   6   36.36    2.42
   2  11  -6   40.36    2.46
  -2  11   6   39.71    3.81
   2 -11  -7   10.25    3.60
  -2 -11   7   12.00    3.16
   2 -11  -7   17.51    2.70
   2  11   7   15.48    2.51
  -2  11  -7   12.22    3.05
  -2 -11  -7   18.78    3.63
  -2 -11  -7   14.07    2.47
   2 -11   7   10.76    2.88
   2  11  -7   11.67    1.92
  -2  11   7   13.43    3.01
   2 -11  -8    7.62    2.07
  -2 -11   8    6.28    1.84
   2 -11  -8    3.66    2.40
   2  11   8    3.11    2.18
  -2  11  -8    1.17    2.73
  -2 -11  -8    6.93    3.52
  -2 -11  -8    7.06    2.25
   2 -11   8    7.33    2.68
   2  11  -8    4.48    2.80
  -2  11   8    6.26    1.82
   2 -11  -9    3.45    2.09
  -2 -11   9   11.78    2.95
   2 -11  -9    1.53    2.43
   2  11   9    7.96    2.22
  -2  11  -9    2.20    2.74
  -2 -11  -9    5.61    3.58
  -2 -11  -9    5.90    2.18
   2 -11   9    5.01    1.69
   2  11  -9    3.34    2.71
  -2  11   9    4.12    2.78
   2 -11 -10   37.57    4.81
  -2 -11  10   37.99    4.15
   2 -11 -10   39.16    3.34
  -2  11 -10   36.01    3.89
   2  11  10   32.15    3.15
  -2 -11 -10   32.72    5.01
  -2 -11 -10   31.79    3.00
   2 -11  10   39.72    3.71
   2  11 -10   37.17    2.57
  -2  11  10   34.59    3.87
   2 -11 -11   34.49    4.98
  -2 -11  11   34.96    4.23
   2 -11 -11   41.85    3.41
  -2  11 -11   36.04    3.97
   2  11  11   33.36    3.14
  -2 -11 -11   34.68    5.17
  -2 -11 -11   33.92    2.97
   2 -11  11   34.67    3.71
   2  11 -11   37.08    2.68
  -2  11  11   29.01    3.94
   2 -11 -12   19.20    4.41
  -2 -11  12   20.68    3.76
   2 -11 -12   14.74    2.88
  -2  11 -12   17.87    3.48
   2  11  12   17.86    2.62
  -2 -11 -12   29.77    4.77
  -2 -11 -12   17.45    2.50
   2 -11  12   14.30    3.36
   2  11 -12   16.14    3.51
  -2  11  12   20.19    3.40
   2 -11 -13   10.48    4.25
  -2 -11  13   10.04    2.37
   2 -11 -13    8.20    2.62
  -2  11 -13   13.01    3.26
   2  11  13   10.52    2.49
  -2 -11 -13    2.83    4.70
  -2 -11 -13    5.94    2.20
   2 -11  13    7.98    1.89
   2  11 -13   12.90    3.17
  -2  11  13    8.28    3.06
   2 -11 -14    9.70    4.46
  -2 -11  14    7.13    3.69
   2 -11 -14   10.48    2.66
  -2  11 -14    8.61    2.10
   2  11  14   11.46    2.43
  -2 -11 -14   11.64    3.26
  -2 -11 -14    7.46    2.26
   2 -11  14    8.37    3.09
   2  11 -14   12.66    3.36
  -2  11  14   10.35    3.22
   2 -11 -15   23.13    5.35
  -2 -11  15   25.30    4.24
   2 -11 -15   15.85    3.11
  -2  11 -15   25.75    3.76
   2  11  15   19.76    2.86
  -2 -11 -15   23.75    3.72
  -2 -11 -15   13.76    2.58
   2 -11  15   18.17    3.55
   2  11 -15   25.62    3.86
  -2  11  15   16.10    3.62
   2 -11 -16   20.35    5.03
  -2 -11  16   13.89    3.78
   2 -11 -16    8.62    2.75
  -2  11 -16    6.17    3.36
   2  11  16    5.14    2.45
  -2 -11 -16   11.55    5.53
   2 -11  16    9.77    3.27
   2  11 -16   12.57    3.50
  -2  11  16    9.98    3.35
   2 -11 -17    3.42    5.01
  -2 -11  17    7.07    3.81
   2 -11 -17    4.85    2.69
  -2  11 -17    9.23    3.32
  -2 -11 -17    9.64    5.94
   2 -11  17   11.33    3.35
   2  11 -17   12.72    3.63
  -2 -12   0   49.77    4.31
   2 -12   0   52.21    2.83
   2  12   0   56.09    4.27
  -2  12   0   56.02    4.47
  -2 -12   1   50.91    4.39
   2 -12  -1   61.55    4.34
   2  12   1   54.32    4.15
  -2  12  -1   56.36    3.21
  -2 -12  -1   58.93    2.97
   2 -12   1   48.34    4.37
   2  12  -1   56.54    2.94
  -2  12   1   52.18    4.59
  -2 -12   2   61.70    4.60
   2 -12  -2   59.05    4.43
   2  12   2   50.39    4.20
  -2  12  -2   62.73    4.89
  -2 -12  -2   61.42    4.35
   2 -12   2   58.69    4.63
   2  12  -2   55.15    4.53
  -2  12   2   57.54    4.75
  -2 -12   3    3.30    1.76
   2 -12  -3    0.73    1.66
   2  12   3    2.78    2.45
  -2  12  -3    3.18    2.86
  -2 -12  -3   -7.93    3.06
  -2 -12  -3    3.73    2.40
   2 -12   3    1.38    1.68
   2  12  -3    1.50    2.60
  -2  12   3    1.10    2.80
  -2 -12   4   31.91    3.94
   2 -12  -4   30.30    2.34
   2  12   4   26.92    3.40
  -2  12  -4   32.20    3.93
  -2 -12  -4   30.24    4.38
  -2 -12  -4   34.83    3.39
   2 -12   4   27.17    3.79
   2  12  -4   32.52    3.93
  -2  12   4   27.58    3.96
  -2 -12   5   81.46    5.44
   2 -12  -5   84.85    4.98
   2  12   5   76.24    3.24
  -2  12  -5   84.61    3.82
  -2 -12  -5   79.16    6.12
  -2 -12  -5   80.42    4.82
   2 -12   5   80.77    3.54
   2  12  -5   84.47    3.65
  -2  12   5   86.57    5.49
   2 -12  -6   17.57    4.11
  -2 -12   6   16.78    3.60
   2 -12  -6   16.34    3.25
   2  12   6   19.17    2.96
  -2  12  -6   19.49    3.63
  -2 -12  -6   13.88    4.18
  -2 -12  -6   20.96    3.09
   2 -12   6   15.08    3.43
   2  12  -6   19.85    2.41
  -2  12   6   22.60    3.63
   2 -12  -7  129.30    7.73
  -2 -12   7  130.63    7.16
   2 -12  -7  134.36    6.21
   2  12   7  120.37    5.84
  -2  12  -7  129.09    6.97
  -2 -12  -7  134.04    7.90
  -2 -12  -7  119.50    5.86
   2 -12   7  124.71    6.58
   2  12  -7  134.66    6.81
  -2  12   7  125.62    4.80
   2 -12  -8   15.91    2.63
  -2 -12   8   16.59    2.39
   2 -12  -8   13.44    3.08
   2  12   8   15.62    2.80
  -2  12  -8   14.11    3.59
  -2 -12  -8    8.86    4.13
  -2 -12  -8   10.45    2.69
   2 -12   8    9.95    3.20
   2  12  -8   13.45    3.37
  -2  12   8   12.59    3.30
   2 -12  -9    1.04    2.34
  -2 -12   9    7.08    3.29
   2 -12  -9    5.75    2.69
   2  12   9    5.21    2.52
  -2  12  -9    3.60    3.13
  -2 -12  -9    7.72    4.14
  -2 -12  -9    6.54    1.60
   2 -12   9    4.18    3.08
   2  12  -9   13.58    3.22
  -2  12   9    8.92    3.25
   2 -12 -10  100.63    5.14
  -2 -12  10   99.17    4.49
   2 -12 -10   94.51    5.44
   2  12  10   85.96    5.15
  -2  12 -10   94.75    6.27
  -2 -12 -10   95.50    7.45
  -2 -12 -10   83.81    4.75
   2 -12  10   86.27    4.02
   2  12 -10   98.31    6.15
  -2  12  10   85.41    5.89
   2 -12 -11    6.52    2.63
  -2 -12  11    7.16    3.57
   2 -12 -11    5.36    2.79
  -2  12 -11    9.15    3.32
   2  12  11    6.55    2.59
  -2 -12 -11    3.96    4.17
  -2 -12 -11    6.03    2.43
   2 -12  11    0.96    3.13
   2  12 -11    6.89    2.10
  -2  12  11    5.67    3.15
   2 -12 -12   20.86    3.33
  -2 -12  12   23.47    4.36
   2 -12 -12   21.47    2.23
  -2  12 -12   27.54    4.09
   2  12  12   23.06    3.14
  -2 -12 -12   22.53    3.48
  -2 -12 -12   19.39    2.99
   2 -12  12   21.86    3.80
   2  12 -12   22.84    2.66
  -2  12  12   22.21    3.90
   2 -12 -13   95.07    5.23
  -2 -12  13   82.28    6.80
   2 -12 -13   74.00    5.21
  -2  12 -13   83.25    4.19
   2  12  13   76.04    4.91
  -2 -12 -13   89.48    5.62
  -2 -12 -13   72.18    4.53
   2 -12  13   74.80    5.78
   2  12 -13   82.40    6.10
  -2  12  13   73.81    5.84
   2 -12 -14   25.45    3.52
  -2 -12  14   21.38    4.67
   2 -12 -14   16.77    3.49
  -2  12 -14   19.58    4.15
   2  12  14   21.26    3.22
  -2 -12 -14   19.73    6.15
  -2 -12 -14   18.47    3.84
   2 -12  14   17.37    3.95
   2  12 -14   24.96    4.21
  -2  12  14   21.88    4.02
   2 -12 -15   10.84    3.17
  -2 -12  15    4.14    3.96
   2 -12 -15    7.98    2.94
  -2  12 -15    8.72    3.56
   2  12  15    4.97    2.77
  -2 -12 -15    2.51    5.18
  -2 -12 -15    5.77    2.43
   2 -12  15    5.86    2.15
   2  12 -15    6.24    3.60
  -2  12  15    5.33    3.43
   2 -12 -16   40.15    7.44
  -2 -12  16   41.99    5.62
   2 -12 -16   36.66    4.22
  -2  12 -16   47.34    5.20
  -2 -12 -16   59.99    7.91
   2 -12  16   40.93    4.96
   2  12 -16   42.03    3.54
  -2  12  16   40.86    4.96
  -2 -13   0   93.79    5.96
   2 -13   0   91.85    6.06
   2  13   0   93.59    5.67
  -2  13   0   96.31    6.26
  -2 -13   1   61.62    4.97
   2 -13  -1   51.44    4.77
   2  13   1   54.79    4.74
  -2  13  -1   51.05    5.34
  -2 -13  -1   59.67    4.78
   2 -13   1   51.55    3.34
   2  13  -1   55.81    4.75
  -2  13   1   58.88    3.41
  -2 -13   2   26.46    2.57
   2 -13  -2   23.93    3.80
   2  13   2   19.53    2.37
  -2  13  -2   22.82    2.73
  -2 -13  -2   24.80    3.67
   2 -13   2   16.89    3.92
   2  13  -2   25.98    3.67
  -2  13   2   16.05    4.03
  -2 -13   3  159.13    8.24
   2 -13  -3  169.84    5.71
   2  13   3  163.57    7.67
  -2  13  -3  162.95    8.67
  -2 -13  -3  159.27    8.94
  -2 -13  -3  163.38    5.63
   2 -13   3  158.71    5.81
   2  13  -3  166.65    8.06
  -2  13   3  156.39    8.63
  -2 -13   4   24.84    4.18
   2 -13  -4   21.44    2.42
   2  13   4   23.63    2.31
  -2  13  -4   23.92    4.12
  -2 -13  -4   14.26    4.49
  -2 -13  -4   20.40    2.23
   2 -13   4   23.03    3.89
   2  13  -4   22.89    2.57
  -2  13   4   20.08    4.09
   2 -13  -5   97.36    5.13
  -2 -13   5   88.49    4.41
   2 -13  -5   98.97    5.91
   2  13   5   93.43    5.70
  -2  13  -5   99.81    6.54
  -2 -13  -5   86.79    7.32
  -2 -13  -5   95.37    3.90
   2 -13   5   98.52    6.25
   2  13  -5   97.01    4.33
  -2  13   5   91.60    4.49
   2 -13  -6   69.03    4.18
  -2 -13   6   59.32    5.88
   2 -13  -6   68.53    5.11
   2  13   6   65.29    4.84
  -2  13  -6   74.88    5.71
  -2 -13  -6   71.35    6.41
  -2 -13  -6   67.06    3.23
   2 -13   6   72.64    5.48
   2  13  -6   62.14    5.71
  -2  13   6   62.07    5.67
   2 -13  -7    7.17    2.34
  -2 -13   7    6.01    3.32
   2 -13  -7    3.82    2.92
   2  13   7    1.57    1.74
  -2  13  -7    1.83    2.18
  -2 -13  -7    7.48    3.92
  -2 -13  -7    3.91    1.79
   2 -13   7    4.37    3.22
   2  13  -7    8.78    3.41
  -2  13   7    3.24    2.09
   2 -13  -8   29.41    3.25
  -2 -13   8   30.71    2.93
   2 -13  -8   28.25    3.83
   2  13   8   28.47    3.72
  -2  13  -8   26.12    2.92
  -2 -13  -8   24.19    5.31
  -2 -13  -8   28.97    3.58
   2 -13   8   26.04    4.19
   2  13  -8   31.70    4.43
  -2  13   8   20.05    4.26
   2 -13  -9   54.72    4.00
  -2 -13   9   49.57    5.34
   2 -13  -9   46.91    4.45
   2  13   9   44.57    4.35
  -2  13  -9   47.07    3.50
  -2 -13  -9   51.02    6.50
  -2 -13  -9   48.61    4.21
   2 -13   9   42.51    3.24
   2  13  -9   56.52    5.24
  -2  13   9   47.33    5.11
   2 -13 -10    2.27    2.50
  -2 -13  10    0.59    2.11
   2 -13 -10   -0.35    2.72
   2  13  10    1.43    2.61
  -2  13 -10   -1.35    2.06
  -2 -13 -10    1.06    2.62
  -2 -13 -10    3.37    2.55
   2 -13  10   -0.44    3.22
   2  13 -10    1.56    3.33
  -2  13  10    2.24    3.23
   2 -13 -11   69.09    4.83
  -2 -13  11   57.49    6.24
   2 -13 -11   60.61    5.02
  -2  13 -11   64.96    5.96
   2  13  11   59.59    4.76
  -2 -13 -11   64.33    4.86
  -2 -13 -11   53.08    4.57
   2 -13  11   62.87    5.65
   2  13 -11   66.45    5.87
  -2  13  11   64.04    5.78
   2 -13 -12   58.58    4.46
  -2 -13  12   49.65    5.67
   2 -13 -12   36.34    3.05
  -2  13 -12   49.43    5.43
   2  13  12   42.97    4.24
  -2 -13 -12   47.36    7.00
  -2 -13 -12   34.44    4.01
   2 -13  12   47.23    5.17
   2  13 -12   48.55    3.58
  -2  13  12   40.06    3.41
   2 -13 -13   -1.37    4.49
  -2 -13  13    2.34    3.90
   2 -13 -13    1.78    2.93
  -2  13 -13    2.56    3.52
   2  13  13    6.13    2.85
  -2 -13 -13    3.10    5.03
  -2 -13 -13    2.14    2.66
   2 -13  13    2.14    3.43
   2  13 -13    3.17    2.29
  -2  13  13    3.71    3.50
   2 -13 -14   31.96    6.33
  -2 -13  14   27.39    5.34
   2 -13 -14   25.67    4.00
  -2  13 -14   24.61    4.87
   2  13  14   30.68    3.82
  -2 -13 -14   39.49    6.73
  -2 -13 -14   20.80    3.57
   2 -13  14   27.16    4.55
   2  13 -14   30.84    4.89
  -2  13  14   20.35    4.69
  -2 -14   0   -0.16    3.08
   2 -14   0   -3.24    3.14
   2  14   0    0.76    2.03
  -2  14   0   -2.34    2.18
  -2 -14   1   26.23    2.84
   2 -14  -1   29.69    4.22
   2  14   1   23.58    4.27
  -2  14  -1   29.29    4.82
  -2 -14  -1   22.65    4.31
   2 -14   1   28.97    2.89
   2  14  -1   28.65    4.41
  -2  14   1   24.19    4.53
  -2 -14   2   26.62    4.54
   2 -14  -2   31.53    4.48
   2  14   2   32.90    4.29
  -2  14  -2   29.07    4.83
  -2 -14  -2   28.94    3.42
  -2 -14  -2   29.27    4.32
   2 -14   2   27.89    4.59
   2  14  -2   33.00    4.53
  -2  14   2   28.92    4.91
  -2 -14   3   12.72    3.78
   2 -14  -3    9.20    2.30
   2  14   3    7.69    3.44
  -2  14  -3    9.65    2.58
  -2 -14  -3    8.82    2.78
  -2 -14  -3   11.34    3.53
   2 -14   3    7.37    3.71
   2  14  -3   11.46    3.72
  -2  14   3   14.00    2.59
  -2 -14   4   24.55    4.73
   2 -14  -4   29.28    4.24
   2  14   4   24.09    4.09
  -2  14  -4   27.38    3.07
  -2 -14  -4   27.80    4.89
  -2 -14  -4   25.49    4.05
   2 -14   4   26.73    2.91
   2  14  -4   24.66    2.96
  -2  14   4   27.61    4.69
   2 -14  -5    2.83    4.22
  -2 -14   5    4.97    2.30
   2 -14  -5    3.04    3.31
   2  14   5    3.37    3.10
  -2  14  -5    4.63    3.75
  -2 -14  -5   -0.93    3.92
  -2 -14  -5    1.01    3.05
   2 -14   5    3.99    3.30
   2  14  -5    6.55    3.32
  -2  14   5    0.57    2.23
   2 -14  -6   16.13    2.99
  -2 -14   6   15.54    4.27
   2 -14  -6   12.73    3.72
   2  14   6   11.22    2.28
  -2  14  -6   14.22    4.28
  -2 -14  -6    7.09    4.82
  -2 -14  -6   15.92    3.51
   2 -14   6   11.92    2.53
   2  14  -6   18.69    4.11
  -2  14   6   12.62    4.19
   2 -14  -7    6.31    2.82
  -2 -14   7    5.82    3.97
   2 -14  -7    8.04    3.44
   2  14   7    9.48    3.25
  -2  14  -7    7.97    3.95
  -2 -14  -7   14.50    4.73
  -2 -14  -7   11.30    3.42
   2 -14   7    3.76    3.91
   2  14  -7   15.72    3.99
  -2  14   7    9.48    4.06
   2 -14  -8    9.85    3.04
  -2 -14   8   12.63    4.27
   2 -14  -8   12.45    3.59
   2  14   8   13.46    3.45
  -2  14  -8   10.54    4.23
  -2 -14  -8   21.24    5.00
  -2 -14  -8    9.31    3.42
   2 -14   8    9.94    2.55
   2  14  -8   14.31    4.15
  -2  14   8   11.10    4.06
   2 -14  -9   14.62    3.30
  -2 -14   9   18.04    4.54
   2 -14  -9    9.10    3.71
   2  14   9   15.48    3.63
  -2  14  -9   12.81    4.32
  -2 -14  -9   13.24    5.14
  -2 -14  -9    8.84    3.43
   2 -14   9   10.29    4.02
   2  14  -9   13.33    4.21
  -2  14   9   15.00    4.17
   2 -14 -10   21.06    3.69
  -2 -14  10   21.78    4.82
   2 -14 -10   20.96    4.02
  -2  14 -10   19.40    4.71
   2  14  10   19.90    3.88
  -2 -14 -10   16.10    3.71
  -2 -14 -10   18.74    3.69
   2 -14  10   16.06    2.81
   2  14 -10   17.80    4.56
  -2  14  10   23.13    4.52
   2 -14 -11    1.20    2.83
  -2 -14  11    3.48    3.85
   2 -14 -11    2.61    3.05
  -2  14 -11    3.52    3.67
   2  14  11   -4.15    3.00
  -2 -14 -11    1.72    4.45
  -2 -14 -11   -0.52    2.77
   2 -14  11    1.24    3.35
   2  14 -11   -1.93    3.51
  -2  14  11   -0.38    2.23
   2 -14 -12   -2.75    4.72
  -2 -14  12    1.29    4.11
   2 -14 -12    4.99    2.08
  -2  14 -12    5.84    3.94
   2  14  12    1.31    3.20
  -2 -14 -12    4.81    5.28
  -2 -14 -12    4.58    3.03
   2 -14  12    1.81    3.74
   2  14 -12    2.95    3.88
  -2  14  12    7.88    3.84
  -2 -15   0    5.05    2.52
   2 -15   0    8.37    3.95
   2  15   0   10.90    3.87
  -2  15   0    7.52    4.31
  -2 -15   1    8.91    3.97
   2 -15  -1    9.08    3.80
   2  15   1   10.76    3.81
  -2  15  -1    2.15    2.67
  -2 -15  -1    6.21    2.50
   2 -15   1    3.03    3.84
   2  15  -1    5.63    3.85
  -2  15   1   10.30    4.21
  -2 -15   2   33.86    5.12
   2 -15  -2   28.58    3.28
   2  15   2   37.92    4.78
  -2  15  -2   26.55    5.45
  -2 -15  -2   30.48    5.83
  -2 -15  -2   28.21    4.78
   2 -15   2   25.98    3.35
   2  15  -2   30.16    5.04
  -2  15   2   35.87    3.62
  -2 -15   3   13.91    4.29
   2 -15  -3   11.65    3.94
   2  15   3    9.07    2.47
  -2  15  -3    6.26    4.52
  -2 -15  -3    2.44    4.56
  -2 -15  -3    7.36    3.70
   2 -15   3   11.33    3.98
   2  15  -3    9.42    2.65
  -2  15   3    5.69    4.36
  -2 -15   4   18.29    3.32
   2 -15  -4   25.14    4.44
   2  15   4   28.73    4.44
  -2  15  -4   20.44    5.09
  -2 -15  -4   25.45    3.59
  -2 -15  -4   26.12    4.45
   2 -15   4   25.93    4.97
   2  15  -4   22.05    5.11
  -2  15   4   22.52    5.22
   2 -15  -5    9.04    4.85
  -2 -15   5    5.34    4.27
   2 -15  -5    7.03    3.80
   2  15   5    6.07    2.33
  -2  15  -5    7.66    2.80
  -2 -15  -5    4.11    3.10
  -2 -15  -5    7.45    3.72
   2 -15   5    9.79    2.62
   2  15  -5   10.47    4.21
  -2  15   5    4.02    4.31
   2 -15  -6   11.59    5.40
  -2 -15   6    8.57    4.80
   2 -15  -6   20.16    4.17
   2  15   6   16.03    4.14
  -2  15  -6   16.70    3.04
  -2 -15  -6   15.99    5.46
  -2 -15  -6   15.44    4.12
   2 -15   6   20.65    4.62
   2  15  -6   19.17    4.84
  -2  15   6   12.63    4.82
   2 -15  -7   22.36    6.18
  -2 -15   7   31.03    3.65
   2 -15  -7   33.30    4.95
   2  15   7   30.57    4.79
  -2  15  -7   36.85    3.69
  -2 -15  -7   31.69    6.22
  -2 -15  -7   27.04    4.53
   2 -15   7   26.67    3.30
   2  15  -7   30.17    5.19
  -2  15   7   23.28    5.18
   2 -15  -8    8.03    5.45
  -2 -15   8   16.56    4.78
   2 -15  -8   14.26    4.12
   2  15   8   12.28    4.07
  -2  15  -8   14.97    4.86
  -2 -15  -8    5.31    5.56
  -2 -15  -8   10.10    3.80
   2 -15   8   16.52    4.46
   2  15  -8   16.79    4.56
  -2  15   8   10.30    3.01
   2 -15  -9   10.17    3.47
  -2 -15   9    8.76    2.98
   2 -15  -9   10.04    3.94
   2  15   9   14.79    3.90
  -2  15  -9   10.15    4.74
  -2 -15  -9   15.80    5.61
  -2 -15  -9   12.60    2.43
   2 -15   9    6.96    2.88
   2  15  -9    8.95    4.62
  -2  15   9   13.54    4.56
   2 -15 -10   44.36    4.91
  -2 -15  10   51.94    6.53
   2 -15 -10   39.03    5.42
  -2  15 -10   43.47    4.20
   2  15  10   43.33    5.36
  -2 -15 -10   51.25    5.08
  -2 -15 -10   41.00    5.10
   2 -15  10   35.60    6.21
   2  15 -10   51.48    6.24
  -2  15  10   43.67    6.24
  -2 -16   0   28.77    5.25
   2 -16   0   23.08    5.15
   2  16   0   22.73    5.19
  -2  16   0   16.17    5.76
  -2 -16   1   27.66    5.71
   2 -16  -1   29.16    3.71
   2  16   1   36.95    3.50
  -2  16  -1   35.12    6.07
  -2 -16  -1   34.63    4.32
  -2 -16  -1   37.25    5.72
   2 -16   1   34.91    5.69
   2  16  -1   38.40    5.77
  -2  16   1   34.98    4.12
  -2 -16   2   21.62    5.40
   2 -16  -2   27.56    5.22
   2  16   2   22.54    4.91
  -2  16  -2   23.14    3.78
  -2 -16  -2   26.94    5.88
  -2 -16  -2   19.11    5.08
   2 -16   2   20.48    5.36
   2  16  -2   27.20    3.42
  -2  16   2   23.59    5.75
  -2 -16   3    7.93    3.02
   2 -16  -3   10.45    4.28
   2  16   3    6.46    4.19
  -2  16  -3    6.59    3.10
  -2 -16  -3   -7.05    4.76
  -2 -16  -3    2.26    4.04
   2 -16   3    3.93    2.58
   2  16  -3    3.88    4.33
  -2  16   3   11.50    4.44
   2 -16  -4   41.20    4.84
  -2 -16   4   34.57    6.54
   2 -16  -4   45.55    5.86
   2  16   4   46.48    5.78
  -2  16  -4   50.28    6.72
  -2 -16  -4   39.37    6.82
  -2 -16  -4   37.10    3.68
   2 -16   4   39.67    6.14
   2  16  -4   36.25    6.16
  -2  16   4   42.34    4.32
   2 -16  -5   15.70    3.69
  -2 -16   5   12.79    5.16
   2 -16  -5    9.21    4.53
   2  16   5   16.19    4.40
  -2  16  -5    9.49    5.17
  -2 -16  -5   13.29    3.40
  -2 -16  -5    5.18    4.15
   2 -16   5    5.03    4.49
   2  16  -5    7.34    4.72
  -2  16   5    6.38    4.75
   2 -16  -6    0.73    5.18
  -2 -16   6    2.58    2.92
   2 -16  -6    5.77    3.99
   2  16   6    6.18    3.99
  -2  16  -6   11.37    4.68
  -2 -16  -6    2.77    3.21
  -2 -16  -6   -0.13    3.84
   2 -16   6    4.45    4.34
   2  16  -6    5.86    4.52
  -2  16   6    6.21    2.87
   3   0  -1  298.79    3.44
   3   0   1  298.75    4.64
   3   0   2  420.21    7.04
   3   0  -2  407.24    6.82
   3   0   3   18.61    0.95
   3   0  -3   17.59    1.08
   3   0   3   17.31    0.89
  -3   0   4  932.64   16.98
   3   0   4  907.29   21.14
   3   0  -4  923.36   20.17
   3   0   4  912.74   19.84
  -3   0   5   43.47    0.79
   3   0   5   41.92    1.69
   3   0  -5   41.63    1.61
   3   0   5   40.75    1.29
  -3   0   6   19.30    0.75
   3   0  -6   17.82    1.34
   3   0   6   19.77    0.75
  -3   0   7  108.49    2.04
   3   0  -7  105.57    2.74
   3   0   7  106.92    1.61
  -3   0   8    1.43    0.81
   3   0   8   -0.62    1.34
   3   0   8    2.18    0.51
   3   0  -8    1.95    0.73
   3   0   8    1.03    0.51
  -3   0   9    9.77    1.50
   3   0   9   13.37    1.93
   3   0   9   10.90    0.53
   3   0  -9   11.03    1.36
   3   0   9   11.69    0.49
  -3   0  10  516.90   11.66
   3   0  10  511.37   12.27
   3   0 -10  543.35   12.05
   3   0  10  471.75    7.03
   3   0  10  522.80    7.51
  -3   0  11   43.69    2.14
   3   0  11   49.84    3.27
   3   0 -11   48.78    2.11
  -3   0  12   43.27    2.37
   3   0  12   46.65    3.50
   3   0 -12   44.93    2.17
  -3   0  13    1.81    1.60
   3   0  13    0.46    2.45
   3   0 -13    2.99    1.36
  -3   0  14   -0.71    1.74
   3   0  14    1.72    2.53
   3   0 -14   -0.34    1.36
  -3   0  15  269.62    9.35
   3   0  15  279.05    9.26
   3   0 -15  307.17    7.69
   3   0 -15  294.44    7.99
  -3   0  16  328.17   11.99
   3   0  16  348.13   14.63
   3   0 -16  381.16    9.58
   3   0 -16  358.76    9.71
  -3   0  17   17.69    3.16
   3   0  17   22.54    4.42
   3   0 -17   23.94    2.09
   3   0 -17   24.25    2.97
  -3   0  18   -1.40    2.57
   3   0  18    5.44    3.61
   3   0 -18    2.11    1.55
   3   0 -18    1.38    1.78
  -3   0  19    6.49    2.69
   3   0  19    1.98    4.01
   3   0 -19    2.40    1.61
   3   0 -19    0.36    1.85
  -3   0  20    0.52    2.94
   3   0  20    1.13    2.69
   3   0 -20    1.55    2.16
   3   0 -20    2.11    1.86
  -3   0  21   10.25    3.92
   3   0  21   19.15    5.47
   3   0 -21   15.62    2.10
   3   0 -21   15.84    3.07
  -3   0  22    3.97    3.65
  -3   0  23   -1.86    3.75
   3   0  23    8.43    4.86
   3   1   0   45.67    0.79
  -3  -1   0   48.67    0.86
   3   1   0   49.26    1.02
   3   1   1  615.82   10.48
  -3  -1   1  629.79    9.21
   3   1   1  615.72   11.89
   3  -1  -1  606.19   12.41
  -3  -1  -1  653.10   11.23
   3   1  -1  620.85   11.76
   3   1   2 1166.99   27.24
   3   1   2 1145.20   26.29
   3  -1  -2 1147.02   27.51
  -3  -1  -2 1262.64   28.87
   3   1  -2 1158.99   28.12
   3  -1   2 1073.51   25.75
   3  -1  -3  137.07    1.76
   3   1   3  131.19    2.50
  -3  -1   3  140.32    1.35
   3   1   3  137.82    2.29
   3  -1  -3  138.40    3.04
  -3  -1  -3  147.38    2.66
   3   1  -3  133.89    2.90
   3  -1   3  137.24    2.45
   3   1   4   60.01    1.74
  -3  -1   4   62.96    0.89
   3   1   4   64.90    1.29
   3  -1  -4   61.41    2.01
  -3  -1  -4   62.75    1.77
   3   1  -4   64.07    1.41
   3  -1   4   61.65    1.43
   3   1   5   54.99    1.86
   3  -1  -5   55.64    1.30
  -3  -1   5   53.51    1.10
   3   1   5   54.79    1.10
   3  -1  -5   51.56    1.94
   3   1  -5   54.70    1.84
   3  -1   5   53.30    1.24
   3  -1  -6  107.66    2.25
  -3  -1   6  105.07    1.73
   3   1   6  103.61    1.61
   3  -1  -6  102.73    2.14
  -3   1   6  107.24    1.89
   3   1  -6  110.28    2.15
   3  -1   6  102.70    1.81
  -3  -1   7   64.54    1.80
   3  -1  -7   68.74    1.68
   3   1   7   64.55    1.24
   3   1   7   62.67    1.11
   3  -1  -7   63.30    2.26
  -3   1   7   65.39    1.55
   3   1  -7   64.94    2.13
   3  -1   7   63.56    1.23
  -3  -1   8   27.59    1.25
   3  -1  -8   31.40    1.38
   3  -1  -8   30.23    1.57
   3   1   8   27.71    0.72
   3   1   8   27.88    0.92
   3  -1  -8   27.39    1.68
  -3   1   8   28.25    1.29
   3   1  -8   30.09    1.64
   3  -1   8   27.16    0.76
   3   1   9  167.09    5.61
  -3  -1   9  218.48    5.18
   3  -1  -9  223.66    4.60
   3  -1  -9  224.15    4.91
   3   1   9  215.32    2.53
   3   1   9  220.91    2.83
   3  -1  -9  214.20    5.05
  -3   1   9  212.84    4.56
   3  -1   9  223.26    5.14
   3   1  -9  218.57    4.10
   3  -1   9  224.53    3.33
   3   1  10   81.09    3.63
  -3  -1  10   76.36    2.48
   3  -1 -10   80.20    2.55
   3  -1 -10   78.66    2.71
  -3   1  10   75.38    2.48
   3  -1  10   79.63    3.77
   3   1 -10   85.24    2.64
   3  -1  10   83.25    1.36
   3   1  11   40.10    3.06
  -3  -1  11   38.65    2.04
   3  -1 -11   41.90    1.98
   3  -1 -11   38.86    2.11
  -3   1  11   40.75    2.07
   3  -1  11   41.96    3.22
   3   1 -11   40.80    2.02
   3  -1  11   38.76    0.81
   3   1  12  170.42    4.94
  -3  -1  12  170.67    4.89
   3  -1 -12  179.45    4.47
   3  -1 -12  177.13    4.68
  -3   1  12  172.82    4.86
   3  -1  12  175.39    6.63
   3   1 -12  183.57    4.59
   3  -1  12  165.67    2.01
   3   1  13   19.89    2.11
  -3  -1  13   22.71    2.23
   3  -1 -13   25.19    1.83
   3  -1 -13   21.30    1.93
  -3   1  13   20.91    2.24
   3  -1  13   24.93    3.26
   3   1 -13   25.75    1.95
  -3  -1  14  257.35    8.05
   3   1  14  256.27   10.33
   3  -1 -14  267.87    6.67
   3  -1 -14  268.37    7.05
  -3   1  14  255.19    7.90
   3  -1  14  249.26   10.15
   3   1 -14  263.24    6.63
   3   1  15  176.10    9.06
  -3  -1  15  166.56    6.71
   3  -1 -15  186.94    6.18
   3  -1 -15  184.09    5.38
  -3   1  15  174.46    6.54
   3  -1  15  173.09    8.75
   3   1 -15  184.60    5.14
   3   1  16   58.44    3.80
  -3  -1  16   47.72    4.08
   3  -1 -16   58.19    2.76
   3  -1 -16   57.05    3.73
  -3   1  16   49.38    3.87
   3  -1  16   51.76    5.44
   3   1 -16   58.81    2.75
   3   1  17   11.50    4.30
  -3  -1  17   14.09    3.04
   3  -1 -17   13.82    1.94
   3  -1 -17   17.35    2.07
  -3   1  17   11.16    1.88
   3  -1  17   12.66    3.99
   3   1 -17   12.65    1.85
   3   1  18    0.48    3.70
  -3  -1  18    3.61    2.68
   3  -1 -18    4.93    1.62
   3  -1 -18    3.44    1.77
  -3   1  18    2.04    2.66
   3  -1  18    4.79    3.73
   3   1 -18    4.41    1.65
   3   1 -18    3.67    1.91
  -3  -1  19    4.33    2.83
   3   1  19    5.97    2.48
   3  -1 -19    1.71    1.62
   3  -1 -19    2.60    1.80
  -3   1  19   -1.40    2.75
   3  -1  19   -3.34    3.85
   3   1 -19    2.38    1.67
   3   1 -19    4.56    1.91
  -3  -1  20   12.94    3.62
   3   1  20   19.32    5.01
   3  -1 -20   13.91    2.05
   3  -1 -20   16.35    2.23
  -3   1  20    9.29    3.71
   3  -1  20   15.94    4.92
   3   1 -20   12.71    2.06
   3   1 -20   17.43    2.43
   3   1  21   20.70    4.97
  -3  -1  21   10.11    2.48
   3  -1 -21   12.79    1.98
   3  -1 -21   10.92    2.20
  -3   1  21    8.13    4.09
   3  -1  21   19.87    3.48
   3   1 -21   15.65    2.91
   3   1 -21   15.58    2.56
   3   1  22   -2.69    2.89
  -3   1  22    5.51    3.80
  -3   1  23    7.28    4.05
   3  -1  23    2.58    3.44
  -3  -2   0   12.55    0.55
  -3  -2   0   14.02    1.01
   3   2   0   11.67    1.01
   3  -2   0   13.28    1.09
  -3   2   0   13.04    1.13
   3   2   1  179.10    2.65
  -3  -2   1  186.71    2.44
  -3  -2   1  177.66    3.45
   3   2   1  179.19    3.27
   3  -2  -1  185.39    3.66
  -3   2  -1  182.65    3.56
  -3  -2  -1  182.13    2.71
  -3  -2  -1  178.38    3.22
   3   2  -1  181.46    3.47
  -3   2   1  178.88    3.01
   3   2   2   23.23    0.93
  -3  -2   2   25.81    1.34
   3   2   2   25.92    1.03
   3  -2  -2   25.88    0.95
  -3   2  -2   24.22    0.87
  -3  -2  -2   26.66    0.98
  -3  -2  -2   24.87    1.09
   3   2  -2   24.01    1.33
  -3   2   2   25.41    0.95
   3   2   3  209.91    3.78
  -3  -2   3  210.13    4.22
   3   2   3  216.91    3.55
   3  -2  -3  215.01    4.43
  -3   2  -3  209.49    3.96
  -3  -2  -3  215.28    3.81
  -3  -2  -3  210.34    3.55
   3   2  -3  209.00    4.19
   3  -2   3  210.66    3.30
   3  -2  -4   48.57    1.08
   3   2   4   46.56    1.59
  -3  -2   4   46.17    1.25
   3   2   4   49.46    1.18
   3  -2  -4   48.61    1.85
  -3   2  -4   44.50    1.46
  -3  -2  -4   47.71    1.67
  -3  -2  -4   49.00    1.21
   3   2  -4   49.17    1.75
   3  -2   4   45.29    1.35
   3  -2  -5   87.44    2.01
   3   2   5   84.87    2.43
  -3  -2   5   85.19    2.45
   3   2   5   83.27    1.51
   3  -2  -5   84.52    1.82
  -3   2  -5   87.77    1.93
  -3  -2  -5   84.37    2.44
  -3  -2  -5   79.34    1.44
   3   2  -5   84.29    1.74
   3  -2   5   84.39    1.74
   3  -2  -6   53.05    1.44
  -3  -2   6   49.77    2.03
   3   2   6   51.19    1.05
  -3   2  -6   50.72    1.43
   3  -2  -6   51.53    2.02
  -3  -2  -6   51.85    2.17
   3   2  -6   51.52    1.98
   3  -2   6   49.09    1.32
   3  -2  -7   38.21    1.40
  -3  -2   7   37.70    1.24
   3   2   7   36.67    0.79
  -3   2  -7   37.64    1.23
   3  -2  -7   39.50    1.86
  -3   2   7   38.09    1.35
  -3  -2  -7   38.42    2.22
   3   2  -7   36.90    1.78
   3  -2   7   35.70    1.07
   3  -2  -8  176.63    3.73
  -3  -2   8  168.63    4.10
   3   2   8  169.22    2.37
  -3   2  -8  172.39    3.04
   3  -2  -8  171.22    4.18
  -3   2   8  164.92    3.49
  -3  -2  -8  186.95    5.10
   3   2  -8  172.26    4.11
   3  -2   8  170.35    2.76
   3  -2  -9  117.77    3.01
  -3  -2   9  120.37    3.63
  -3  -2   9  116.89    3.25
   3   2   9  118.03    1.46
   3  -2  -9  114.61    3.26
  -3   2  -9  115.86    2.20
   3   2   9  111.98    1.61
  -3   2   9  116.39    2.99
  -3  -2  -9  124.65    4.30
   3   2  -9  122.55    3.38
   3  -2   9  120.09    2.06
   3   2  10   23.02    1.61
   3  -2 -10   24.85    1.73
  -3  -2  10   23.04    1.62
  -3  -2  10   22.50    1.69
   3  -2 -10   19.63    1.74
  -3   2 -10   23.05    1.24
  -3   2  10   21.51    1.60
  -3  -2 -10   23.19    1.64
   3   2 -10   22.55    1.72
   3  -2  10   23.33    0.81
   3   2  11   43.48    2.17
  -3  -2  11   40.52    2.20
   3  -2 -11   42.57    2.41
   3  -2 -11   44.88    2.03
   3  -2 -11   44.98    2.20
  -3   2 -11   42.57    1.15
  -3   2  11   39.99    2.12
   3  -2  11   37.22    2.10
   3   2 -11   41.45    1.43
   3  -2  11   41.97    1.01
   3   2  12    4.59    1.56
  -3  -2  12    7.53    1.66
   3  -2 -12    8.45    1.83
   3  -2 -12    6.94    1.45
   3  -2 -12    8.58    1.51
  -3   2 -12    5.83    0.69
  -3   2  12    5.50    1.67
   3  -2  12    6.30    2.52
   3   2 -12    6.75    1.48
   3  -2  12    5.07    0.75
   3   2  13   15.21    1.95
  -3  -2  13   15.40    2.11
   3  -2 -13   17.18    1.71
   3  -2 -13   18.95    1.84
  -3   2 -13   16.57    0.96
  -3   2  13   15.82    1.42
   3  -2  13   15.61    3.24
   3   2 -13   18.55    1.75
   3  -2  13   15.43    0.86
   3   2  14   77.57    5.34
  -3  -2  14   74.65    3.97
   3  -2 -14   82.86    3.00
   3  -2 -14   84.30    3.24
  -3   2  14   74.69    3.95
   3  -2  14   81.46    3.76
   3  -2  14   76.17    1.42
   3   2 -14   84.34    3.18
   3   2  15   48.72    4.70
  -3  -2  15   47.12    3.55
   3  -2 -15   51.57    2.58
   3  -2 -15   48.35    2.71
  -3   2  15   44.98    3.49
   3  -2  15   44.73    4.87
   3   2 -15   48.84    2.62
   3   2  16   20.77    4.00
  -3  -2  16   15.99    2.99
   3  -2 -16   21.47    2.06
   3  -2 -16   24.30    2.12
  -3   2  16   18.45    3.00
   3  -2  16   19.18    4.18
   3   2 -16   22.31    2.08
   3   2  17  144.97    8.42
  -3  -2  17  130.15    6.63
   3  -2 -17  138.07    5.46
   3  -2 -17  143.69    4.71
  -3   2  17  126.22    6.55
   3  -2  17  138.74    8.44
   3   2 -17  144.47    4.70
   3   2  18   13.26    2.71
  -3  -2  18   10.79    2.11
   3  -2 -18   13.85    1.93
   3  -2 -18   13.43    2.00
  -3   2  18   13.79    3.19
   3  -2  18    7.86    4.32
   3   2 -18   13.00    2.07
   3   2  19    6.33    4.13
  -3  -2  19    6.05    3.19
   3  -2 -19    7.15    1.83
   3  -2 -19    7.19    1.89
  -3   2  19    8.42    2.08
   3  -2  19   11.59    2.87
   3   2 -19    7.23    1.94
   3   2  20    9.90    4.08
  -3  -2  20    3.71    3.37
   3  -2 -20    3.44    1.72
   3  -2 -20    2.50    1.80
  -3   2  20    3.05    3.23
   3  -2  20    2.79    4.47
   3   2 -20    4.34    1.88
   3   2  21    0.99    2.63
  -3  -2  21    7.57    3.16
   3  -2 -21    0.28    1.58
   3  -2 -21   -1.07    1.70
  -3   2  21    0.50    3.13
   3  -2  21    3.35    2.64
   3   2 -21    0.14    1.74
   3   2 -21   -0.37    2.12
   3   2  22   22.33    5.72
  -3  -2  22   14.93    4.58
  -3   2  22   10.28    4.08
   3   2  23   15.66    5.98
  -3   2  23   11.92    4.69
   3  -2  23   20.11    4.12
  -3  -3   0  305.28    4.77
  -3  -3   0  290.94    5.58
   3   3   0  296.08    5.61
   3  -3   0  299.92    5.08
  -3   3   0  300.50    6.11
  -3  -3   1  665.74   14.38
   3   3   1  686.15   14.18
   3  -3  -1  680.98   14.74
  -3   3  -1  692.70   15.02
  -3  -3  -1  709.50   13.60
  -3  -3  -1  676.08   14.11
   3   3  -1  677.82   14.40
  -3   3   1  703.40   14.30
   3   3   2  471.40    8.99
  -3  -3   2  477.52    9.79
   3   3   2  482.16    9.04
   3  -3  -2  485.94   10.02
  -3   3  -2  475.22    8.83
  -3  -3  -2  489.36    9.00
  -3  -3  -2  474.06    9.03
   3   3  -2  476.70    8.75
  -3   3   2  492.55    9.26
   3   3   3  389.40    7.63
  -3  -3   3  411.72    8.49
   3   3   3  412.93    7.37
   3  -3  -3  413.30    7.62
  -3   3  -3  414.28    8.24
  -3  -3  -3  424.53    8.17
  -3  -3  -3  418.61    7.59
   3   3  -3  409.01    7.40
  -3   3   3  409.49    8.67
   3  -3  -4  193.12    3.44
   3   3   4  183.79    3.95
  -3  -3   4  179.93    3.36
   3   3   4  187.67    3.23
   3  -3  -4  193.22    4.34
  -3   3  -4  184.83    3.82
  -3  -3  -4  200.29    4.34
  -3  -3  -4  192.68    3.86
   3   3  -4  185.40    3.33
   3  -3   4  184.03    3.67
  -3   3   4  193.28    4.43
   3  -3  -5   29.67    1.22
   3   3   5   24.46    1.08
  -3  -3   5   24.89    1.75
   3   3   5   28.78    0.98
   3  -3  -5   29.73    1.70
  -3   3  -5   27.01    1.38
  -3  -3  -5   33.32    1.77
  -3  -3  -5   29.36    1.09
   3   3  -5   27.76    1.65
   3  -3   5   27.82    1.25
  -3   3   5   29.39    1.79
   3  -3  -6  352.70    6.73
  -3  -3   6  329.97    6.36
   3   3   6  347.19    5.99
  -3   3  -6  345.63    6.64
   3  -3  -6  346.64    7.61
  -3  -3  -6  350.11    7.87
  -3  -3  -6  341.13    5.56
   3   3  -6  348.20    7.36
   3  -3   6  327.68    6.04
   3  -3  -7  260.86    5.25
  -3  -3   7  246.03    5.75
   3   3   7  249.93    4.09
  -3   3  -7  251.32    4.77
   3  -3  -7  248.85    4.79
  -3  -3  -7  254.34    6.32
  -3  -3  -7  246.45    3.77
   3   3  -7  255.21    5.54
   3  -3   7  244.02    4.40
   3  -3  -8  266.14    5.76
  -3  -3   8  254.42    4.96
   3   3   8  263.32    4.09
  -3   3  -8  262.70    5.59
   3  -3  -8  260.31    5.05
  -3  -3  -8  267.23    6.89
  -3  -3  -8  261.40    3.83
   3   3  -8  262.24    4.99
   3  -3   8  260.27    4.60
   3   3   9   75.88    3.52
   3  -3  -9   88.65    2.81
  -3  -3   9   82.80    2.94
   3   3   9   87.38    1.43
  -3   3  -9   88.20    2.57
   3  -3  -9   90.05    2.13
  -3   3   9   88.75    2.73
  -3  -3  -9   88.87    3.71
   3   3  -9   91.70    2.87
   3  -3   9   86.21    1.88
   3   3  10  155.66    5.30
   3  -3 -10  160.15    4.42
  -3  -3  10  160.29    4.40
   3   3  10  157.74    2.02
  -3   3 -10  163.30    3.23
   3  -3 -10  159.36    4.23
  -3   3  10  155.25    4.22
  -3  -3 -10  170.05    4.35
   3   3 -10  161.79    4.35
   3  -3  10  164.83    2.99
   3   3  11   19.65    2.64
   3  -3 -11   19.22    2.02
  -3  -3  11   18.37    1.91
   3  -3 -11   19.69    1.77
  -3   3 -11   18.78    1.17
  -3   3  11   18.56    1.88
  -3  -3 -11   19.63    2.78
   3   3 -11   18.26    1.81
   3  -3  11   18.14    1.26
   3   3  12  210.38    6.06
   3  -3 -12  220.87    5.13
  -3  -3  12  220.22    6.56
  -3  -3  12  216.25    6.00
   3  -3 -12  214.30    5.66
  -3   3 -12  224.54    4.91
  -3   3  12  206.89    6.21
  -3  -3 -12  228.55    8.31
   3   3 -12  223.88    5.83
   3  -3  12  220.01    3.96
   3   3  13   91.47    3.80
   3  -3 -13  102.96    3.18
  -3  -3  13   96.41    4.28
   3  -3 -13  107.09    3.39
   3  -3 -13  106.75    3.50
  -3   3 -13  100.47    2.76
  -3   3  13   97.93    4.12
  -3  -3 -13  107.58    3.87
   3   3 -13  103.50    3.63
   3  -3  13  100.24    2.54
   3   3  14  208.99    6.85
  -3  -3  14  205.57    7.46
   3  -3 -14  225.25    6.03
   3  -3 -14  222.51    5.97
   3  -3 -14  227.52    6.22
  -3   3 -14  211.19    4.15
  -3   3  14  197.19    7.15
   3  -3  14  214.78    9.59
   3   3 -14  220.73    6.12
   3  -3  14  215.28    4.37
   3   3  15  104.95    6.53
  -3  -3  15  100.17    5.17
   3  -3 -15  110.16    5.29
   3  -3 -15  108.96    3.73
   3  -3 -15  117.21    4.79
  -3   3 -15  104.66    2.76
  -3   3  15  101.53    5.01
   3  -3  15  106.41    7.10
   3  -3  15  102.86    2.50
   3   3 -15  114.36    4.03
   3   3  16   80.91    6.27
  -3  -3  16   78.81    3.43
   3  -3 -16   89.83    3.41
   3  -3 -16   96.20    3.45
  -3   3 -16   79.98    1.76
  -3   3  16   81.21    4.77
   3  -3  16   93.14    6.84
   3  -3  16   78.27    1.98
   3   3 -16   93.57    3.69
   3   3  17   27.49    4.31
  -3  -3  17   17.04    3.28
   3  -3 -17   20.91    2.19
   3  -3 -17   20.90    2.14
  -3   3  17   19.01    3.30
   3  -3  17   22.33    4.71
   3   3 -17   24.74    2.37
   3   3  18   55.44    5.94
  -3  -3  18   49.19    4.61
   3  -3 -18   52.05    2.91
   3  -3 -18   53.41    3.70
  -3   3  18   50.34    4.78
   3  -3  18   57.55    4.32
   3   3 -18   58.57    4.11
   3   3  19   40.96    5.66
  -3  -3  19   31.51    2.97
   3  -3 -19   40.29    2.69
   3  -3 -19   35.77    2.64
  -3   3  19   28.90    4.40
   3  -3  19   42.03    5.82
   3   3 -19   37.51    2.76
   3   3  20    8.47    2.92
  -3  -3  20    3.54    3.46
   3  -3 -20    6.80    1.90
   3  -3 -20    7.93    1.87
  -3   3  20    6.18    3.46
   3  -3  20    6.35    4.79
   3   3 -20    9.47    2.11
   3   3  21   -1.51    4.49
  -3  -3  21    3.20    3.41
  -3   3  21    3.75    3.48
   3  -3  21    3.81    4.77
   3   3 -21    5.47    2.07
   3   3  22    7.83    5.10
  -3  -3  22    4.09    4.12
  -3   3  22    3.13    2.37
   3   3 -22    4.09    2.12
   3   3  23   -4.29    5.10
  -3  -3  23    1.08    4.00
  -3   3  23   11.03    4.55
   3  -3  23   11.16    3.79
  -3  -4   0  829.60   17.59
  -3  -4   0  786.68   18.05
   3   4   0  795.99   18.05
   3  -4   0  792.21   17.12
  -3   4   0  815.29   17.93
  -3  -4   1  806.83   17.51
   3   4   1  812.66   18.37
   3  -4  -1  817.40   19.28
  -3   4  -1  807.62   19.38
  -3  -4  -1  834.23   17.94
  -3  -4  -1  813.64   18.44
   3   4  -1  815.08   18.74
   3  -4   1  791.40   17.41
  -3   4   1  832.90   19.91
  -3  -4   2  225.03    5.02
   3   4   2  228.25    4.50
   3  -4  -2  221.66    5.09
  -3   4  -2  219.62    4.93
  -3  -4  -2  231.02    3.83
  -3  -4  -2  226.53    4.47
   3   4  -2  220.00    3.92
   3  -4   2  196.48    4.51
  -3   4   2  226.51    5.26
  -3  -4   3  477.59   10.56
   3   4   3  470.21    9.16
   3  -4  -3  479.00    9.28
  -3   4  -3  475.57   10.19
  -3  -4  -3  484.05    9.99
  -3  -4  -3  476.26    9.39
   3   4  -3  465.81    8.94
  -3   4   3  484.39   10.75
   3   4   4  196.70    4.46
  -3  -4   4  200.86    3.88
   3   4   4  206.90    3.77
   3  -4  -4  203.51    4.70
  -3   4  -4  196.35    4.39
  -3  -4  -4  210.74    4.72
  -3  -4  -4  205.10    3.91
   3   4  -4  200.18    3.73
  -3   4   4  207.26    5.01
   3  -4  -5   63.91    1.96
  -3  -4   5   61.80    2.47
   3   4   5   64.69    1.57
  -3   4  -5   63.37    2.10
   3  -4  -5   62.74    2.35
  -3  -4  -5   63.13    1.72
  -3  -4  -5   64.06    1.67
   3   4  -5   64.79    1.67
  -3   4   5   62.86    2.43
   3  -4  -6  147.69    2.76
  -3  -4   6  145.85    3.03
   3   4   6  150.55    2.63
  -3   4  -6  145.06    3.35
   3  -4  -6  148.03    3.83
  -3  -4  -6  155.40    4.33
  -3  -4  -6  149.05    2.76
   3   4  -6  148.78    3.00
   3  -4   6  149.40    3.17
  -3   4   6  143.71    3.95
   3  -4  -7  213.53    4.83
  -3  -4   7  201.87    5.11
   3   4   7  204.33    3.80
   3  -4  -7  203.42    3.97
  -3   4  -7  200.49    4.36
  -3  -4  -7  207.50    5.59
  -3  -4  -7  203.31    3.45
   3   4  -7  202.72    4.92
   3  -4   7  196.95    3.95
  -3   4   7  193.73    5.04
   3  -4  -8  139.07    3.72
  -3  -4   8  136.71    3.11
   3   4   8  144.46    2.70
  -3   4  -8  137.12    3.20
   3  -4  -8  141.61    3.84
  -3  -4  -8  137.28    4.49
  -3  -4  -8  138.11    2.37
   3   4  -8  138.41    3.82
   3  -4   8  136.81    2.95
   3   4   9   35.49    1.85
   3  -4  -9   37.40    2.17
  -3  -4   9   38.35    2.30
   3   4   9   37.16    1.18
   3  -4  -9   37.33    2.08
  -3   4  -9   35.73    1.66
  -3  -4  -9   37.09    2.84
  -3  -4  -9   37.55    1.28
   3   4  -9   38.29    2.16
   3  -4   9   36.74    1.47
   3   4  10   38.02    3.04
   3  -4 -10   43.36    2.52
  -3  -4  10   39.50    2.45
   3   4  10   40.22    1.12
  -3   4 -10   40.78    2.19
   3  -4 -10   40.32    1.49
  -3  -4 -10   41.13    3.15
  -3  -4 -10   39.47    1.20
   3   4 -10   42.93    1.55
   3  -4  10   37.60    1.53
   3   4  11   64.49    3.96
   3  -4 -11   68.02    3.18
  -3  -4  11   68.31    2.18
   3   4  11   66.99    1.29
  -3   4 -11   67.74    2.18
   3  -4 -11   65.82    2.75
  -3  -4 -11   71.12    2.83
   3   4 -11   68.43    2.89
   3  -4  11   63.16    1.93
   3   4  12  259.01    7.67
   3  -4 -12  275.94    8.15
  -3  -4  12  268.90    7.65
   3  -4 -12  282.67    7.23
  -3   4 -12  273.40    5.92
  -3   4  12  261.23    8.00
  -3  -4 -12  293.28    9.98
   3   4 -12  274.20    7.27
   3  -4  12  264.79    6.10
   3   4  13  133.53    4.94
   3  -4 -13  139.99    5.48
  -3  -4  13  140.04    4.98
   3  -4 -13  148.40    4.53
  -3   4 -13  140.04    4.14
  -3   4  13  130.92    5.25
  -3  -4 -13  144.45    6.89
   3   4 -13  144.25    4.66
   3  -4  13  131.81    3.68
   3   4  14   97.84    4.51
   3  -4 -14  111.43    5.18
  -3  -4  14  102.52    4.90
  -3  -4  14  102.07    4.22
   3  -4 -14  113.96    3.90
  -3   4 -14  109.71    2.96
  -3   4  14  100.13    4.83
  -3  -4 -14  116.49    4.70
   3  -4  14  101.87    2.69
   3   4 -14  110.38    4.05
   3   4  15   19.54    2.61
   3  -4 -15   20.09    3.20
  -3  -4  15   20.45    3.11
   3  -4 -15   23.12    2.10
   3  -4 -15   22.04    2.13
  -3   4 -15   21.05    1.49
  -3   4  15   24.59    2.93
  -3  -4 -15   22.74    4.14
   3  -4  15   21.84    1.34
   3   4 -15   22.99    2.36
   3   4  16   25.26    2.87
  -3  -4  16   25.25    3.40
   3  -4 -16   25.95    2.44
   3  -4 -16   27.43    2.30
   3  -4 -16   26.81    2.30
  -3   4 -16   26.65    1.53
  -3   4  16   21.09    3.32
   3  -4  16   29.39    4.51
   3  -4  16   26.98    1.79
   3   4 -16   27.89    2.57
   3   4  17    2.03    2.16
  -3  -4  17   -0.28    1.66
   3  -4 -17    1.71    2.67
   3  -4 -17    2.66    1.65
   3  -4 -17    1.16    1.58
  -3   4 -17    0.28    0.94
  -3   4  17    3.58    2.52
   3  -4  17   -6.17    3.72
   3  -4  17    0.65    1.22
   3   4 -17    3.18    1.80
   3   4  18   72.46    4.46
  -3  -4  18   56.58    5.17
   3  -4 -18   68.52    4.32
   3  -4 -18   71.92    3.37
  -3   4 -18   58.46    2.34
  -3   4  18   53.06    5.25
   3  -4  18   75.81    7.02
   3  -4  18   63.52    2.28
   3   4 -18   75.87    3.75
   3   4  19   25.15    5.28
  -3  -4  19   19.44    4.08
   3  -4 -19   22.53    2.47
   3  -4 -19   25.88    2.35
  -3   4  19   18.17    4.00
   3  -4  19   26.86    5.58
   3   4 -19   24.03    2.69
   3   4  20    1.62    4.23
  -3  -4  20    7.92    3.24
   3  -4 -20   -1.16    2.34
   3  -4 -20    0.66    2.25
  -3   4  20    3.56    3.12
   3  -4  20    3.14    2.80
   3   4 -20   -0.58    2.00
   3   4  21   -1.52    4.29
  -3  -4  21    0.66    3.30
  -3   4  21    2.92    3.49
   3  -4  21   -2.17    4.68
   3   4 -21    5.06    2.18
   3   4  22   28.54    6.16
  -3  -4  22   10.65    4.70
  -3   4  22    7.25    4.57
   3  -4  22   12.60    5.96
   3   4 -22   18.14    2.72
  -3  -5   0  238.52    4.52
   3   5   0  224.34    5.04
   3  -5   0  231.88    5.51
  -3   5   0  233.87    5.62
  -3  -5   1   11.30    1.56
   3   5   1   11.80    1.34
   3  -5  -1   11.39    1.52
  -3   5  -1   12.26    1.55
  -3  -5  -1   10.83    1.24
  -3  -5  -1   12.15    1.40
   3   5  -1    7.91    0.87
   3  -5   1   10.81    1.41
  -3   5   1    9.80    1.04
  -3  -5   2    2.82    1.34
   3   5   2    3.01    1.09
   3  -5  -2    1.51    1.33
  -3   5  -2    2.68    1.32
  -3  -5  -2    1.37    1.15
  -3  -5  -2    2.82    1.15
   3   5  -2    4.24    1.26
   3  -5   2    2.83    0.78
  -3   5   2    1.11    1.43
  -3  -5   3   77.07    2.73
   3   5   3   76.03    2.14
   3  -5  -3   77.14    2.63
  -3   5  -3   78.37    2.63
  -3  -5  -3   75.41    1.82
  -3  -5  -3   77.34    2.28
   3   5  -3   78.74    2.60
   3  -5   3   73.96    1.70
  -3   5   3   76.30    2.76
  -3  -5   4   17.67    1.73
   3   5   4   15.02    1.18
   3  -5  -4   15.82    1.56
  -3   5  -4   13.26    1.55
  -3  -5  -4   14.07    1.62
  -3  -5  -4   14.45    1.25
   3   5  -4   13.10    1.59
  -3   5   4   15.08    1.72
   3  -5  -5   20.87    1.62
  -3  -5   5   18.94    1.80
   3   5   5   19.61    1.18
   3  -5  -5   18.41    1.12
  -3   5  -5   18.26    1.09
  -3  -5  -5   20.46    1.21
  -3  -5  -5   19.70    1.27
   3   5  -5   17.43    1.73
  -3   5   5   16.40    1.84
   3  -5  -6   26.23    1.75
  -3  -5   6   24.22    2.06
   3   5   6   29.77    1.26
   3  -5  -6   27.99    1.86
  -3   5  -6   23.90    1.74
  -3  -5  -6   27.56    2.14
  -3  -5  -6   29.13    1.35
   3   5  -6   23.40    1.93
  -3   5   6   27.68    1.98
   3  -5  -7   21.57    1.79
  -3  -5   7   17.39    1.92
   3   5   7   21.05    1.08
   3  -5  -7   19.84    1.79
  -3   5  -7   21.14    1.64
  -3  -5  -7   17.11    2.29
  -3  -5  -7   19.34    1.17
   3   5  -7   23.25    1.84
  -3   5   7   23.19    1.95
   3   5   8   29.50    2.56
   3  -5  -8   34.30    2.21
  -3  -5   8   34.10    2.29
   3   5   8   32.62    1.53
  -3   5  -8   34.56    1.85
   3  -5  -8   36.33    2.14
  -3  -5  -8   34.21    2.79
  -3  -5  -8   36.37    1.33
   3   5  -8   35.02    2.19
  -3   5   8   37.36    2.26
   3   5   9   41.99    2.96
   3  -5  -9   41.92    1.66
  -3  -5   9   42.29    1.78
   3   5   9   42.49    1.61
   3  -5  -9   43.40    2.34
  -3   5  -9   40.41    2.04
  -3  -5  -9   38.56    3.10
  -3  -5  -9   41.36    1.69
   3   5  -9   43.17    2.41
  -3   5   9   42.59    2.50
   3   5  10   94.67    4.54
   3  -5 -10  100.07    3.88
  -3  -5  10   96.32    3.94
   3   5  10   99.06    1.98
  -3   5 -10   99.63    3.07
  -3  -5 -10  102.32    4.69
  -3  -5 -10   98.44    1.99
   3   5 -10   94.75    2.58
   3  -5  10   80.89    2.49
   3   5  11  148.20    6.20
   3  -5 -11  154.33    5.53
  -3  -5  11  147.83    5.18
   3   5  11  150.26    2.57
   3  -5 -11  140.36    4.49
  -3   5 -11  149.49    4.04
  -3  -5 -11  157.73    6.37
  -3  -5 -11  145.43    3.00
   3   5 -11  145.20    4.74
   3  -5  11  143.93    3.68
   3   5  12  166.36    5.36
   3  -5 -12  168.56    6.19
  -3  -5  12  165.13    4.34
   3   5  12  164.93    2.99
   3  -5 -12  161.76    4.99
  -3   5 -12  163.11    5.37
  -3  -5 -12  174.15    7.24
  -3  -5 -12  158.25    2.91
   3   5 -12  171.55    5.38
   3  -5  12  156.61    4.79
   3   5  13   56.41    4.66
   3  -5 -13   61.81    3.85
  -3  -5  13   58.64    3.45
   3  -5 -13   57.52    2.91
  -3   5 -13   58.37    2.43
   3   5  13   55.00    1.15
  -3  -5 -13   63.10    3.37
   3   5 -13   60.69    2.23
   3  -5  13   56.82    2.23
   3   5  14   74.94    5.46
   3  -5 -14   70.69    4.56
  -3  -5  14   74.21    3.90
   3  -5 -14   75.59    3.29
  -3   5 -14   72.39    2.75
  -3  -5 -14   85.19    5.82
   3  -5  14   69.48    2.52
   3   5  15    3.26    3.21
   3  -5 -15    3.52    2.71
  -3  -5  15    5.11    2.11
   3  -5 -15    2.58    1.70
  -3   5 -15    5.23    1.37
  -3  -5 -15    4.99    3.50
   3  -5  15    3.38    1.25
   3   5 -15    3.56    1.20
   3   5  16   11.12    3.54
   3  -5 -16    8.58    3.03
  -3  -5  16    5.13    2.82
   3  -5 -16    6.62    1.77
  -3  -5  16    1.79    2.15
   3  -5 -16    7.93    1.81
  -3   5 -16    4.77    1.91
  -3   5  16    6.53    1.91
  -3  -5 -16    8.88    3.98
   3  -5  16    8.58    1.36
   3   5 -16    6.16    2.10
   3   5  17    8.77    3.37
   3  -5 -17   -2.29    2.95
  -3  -5  17    2.44    2.80
   3  -5 -17    0.95    1.75
  -3  -5  17    0.06    1.90
   3  -5 -17    4.32    2.22
  -3   5 -17    0.97    1.79
  -3   5  17    3.40    2.81
   3  -5  17    2.55    2.34
  -3  -5 -17    0.17    2.25
   3  -5  17    0.37    1.20
   3   5 -17    2.49    1.95
   3   5  18   23.15    4.98
  -3  -5  18   17.85    3.90
   3  -5 -18   26.19    4.27
  -3  -5  18   22.83    2.79
   3  -5 -18   17.63    2.37
   3  -5 -18   19.10    2.27
  -3   5 -18   19.64    2.27
  -3   5  18   14.58    4.00
   3  -5  18   20.64    5.31
   3  -5  18   21.04    1.67
   3   5 -18   19.24    2.71
   3   5  19   54.48    6.50
  -3  -5  19   44.91    5.31
   3  -5 -19   46.68    3.20
   3  -5 -19   48.07    3.09
  -3   5  19   47.43    5.60
   3  -5  19   62.69    7.68
   3   5 -19   59.27    3.81
   3   5  20    4.78    4.57
  -3  -5  20    2.52    3.56
   3  -5 -20    3.70    2.68
   3  -5 -20    5.56    1.87
  -3   5  20    5.25    3.83
   3  -5  20   10.00    3.25
   3   5 -20    6.55    2.41
   3   5  21   14.04    3.67
  -3  -5  21   13.17    4.37
  -3   5  21   13.13    4.59
   3  -5  21   18.19    5.74
   3   5 -21   16.20    2.85
   3   5  22   -0.90    3.02
  -3  -5  22   -0.52    3.77
  -3   5  22    7.66    3.84
   3  -5  22  -13.00    5.09
   3   5 -22    1.44    2.32
  -3  -6   0   41.79    2.02
   3   6   0   39.92    1.98
   3  -6   0   37.32    2.13
  -3   6   0   36.00    2.30
  -3  -6   1  174.44    3.66
   3   6   1  177.91    3.45
   3  -6  -1  183.18    4.70
  -3   6  -1  181.70    4.79
  -3  -6  -1  183.61    4.51
  -3  -6  -1  181.91    4.43
   3   6  -1  174.47    3.49
   3  -6   1  179.81    3.64
  -3   6   1  175.42    3.86
  -3  -6   2  615.57   14.96
   3   6   2  603.73   13.96
   3  -6  -2  636.21   15.30
  -3   6  -2  629.11   15.22
  -3  -6  -2  638.16   13.51
  -3  -6  -2  621.84   14.27
   3   6  -2  618.14   14.65
   3  -6   2  608.78   14.42
  -3   6   2  614.47   15.59
  -3  -6   3  146.32    4.33
   3   6   3  142.48    3.54
   3  -6  -3  144.07    3.16
  -3   6  -3  146.92    4.17
  -3  -6  -3  144.90    4.08
  -3  -6  -3  143.27    3.54
   3   6  -3  142.03    4.05
   3  -6   3  137.95    3.85
  -3   6   3  135.01    4.39
  -3  -6   4   56.67    1.88
   3   6   4   51.83    1.97
   3  -6  -4   53.19    2.55
  -3   6  -4   54.52    2.51
  -3  -6  -4   52.60    2.58
  -3  -6  -4   53.28    2.03
   3   6  -4   56.77    2.51
   3  -6   4   52.23    2.23
  -3   6   4   56.55    1.89
  -3  -6   5   52.48    2.65
   3   6   5   49.89    1.86
   3  -6  -5   48.90    2.41
  -3   6  -5   49.05    1.67
  -3  -6  -5   48.40    2.65
  -3  -6  -5   47.84    1.94
   3   6  -5   52.01    2.55
   3  -6   5   46.80    2.18
  -3   6   5   50.22    1.80
   3  -6  -6  209.07    5.54
  -3  -6   6  210.06    4.58
   3   6   6  199.45    4.35
   3  -6  -6  207.02    4.36
  -3   6  -6  215.28    5.47
  -3  -6  -6  207.69    4.69
  -3  -6  -6  215.16    4.49
   3   6  -6  210.29    5.60
   3  -6   6  206.25    5.06
  -3   6   6  205.94    5.86
   3  -6  -7   28.23    2.18
  -3  -6   7   26.52    2.40
   3   6   7   29.58    1.45
   3  -6  -7   31.02    2.15
  -3   6  -7   29.90    2.05
  -3  -6  -7   26.80    1.74
  -3  -6  -7   29.58    1.53
   3   6  -7   30.39    2.27
   3  -6   7   27.51    1.80
  -3   6   7   29.52    2.34
   3   6   8  171.04    4.65
   3  -6  -8  185.07    4.25
  -3  -6   8  170.15    4.16
   3   6   8  176.40    3.74
   3  -6  -8  177.80    4.97
  -3   6  -8  176.93    4.93
  -3  -6  -8  180.90    6.13
  -3  -6  -8  177.96    3.80
   3   6  -8  180.96    5.30
   3  -6   8  169.47    4.27
  -3   6   8  173.49    5.35
   3   6   9  100.19    4.56
   3  -6  -9  105.34    4.10
  -3  -6   9   99.09    4.14
   3   6   9   99.47    2.93
   3  -6  -9   99.59    3.62
  -3   6  -9   97.16    3.45
  -3  -6  -9  105.14    4.94
  -3  -6  -9  101.71    3.14
   3   6  -9  103.42    3.88
  -3   6   9   99.72    3.99
   3   6  10  156.61    6.37
   3  -6 -10  162.03    5.60
  -3  -6  10  163.98    5.61
   3   6  10  157.13    3.89
   3  -6 -10  168.03    4.97
  -3   6 -10  161.52    4.74
  -3  -6 -10  167.47    6.61
  -3  -6 -10  161.75    3.46
   3   6 -10  165.80    5.25
  -3   6  10  154.88    5.42
   3   6  11  159.39    6.97
   3  -6 -11  170.84    6.23
  -3  -6  11  163.85    4.39
   3   6  11  166.09    3.40
   3  -6 -11  166.54    5.19
  -3   6 -11  168.38    4.95
  -3  -6 -11  172.42    7.37
  -3  -6 -11  162.41    4.00
   3   6 -11  166.99    4.19
  -3   6  11  163.29    4.23
   3   6  12  229.19    7.27
   3  -6 -12  255.12    8.88
  -3  -6  12  248.95    8.09
   3  -6 -12  249.88    5.75
   3   6  12  241.74    5.22
  -3   6 -12  242.73    7.81
  -3  -6 -12  255.69    7.47
  -3  -6 -12  235.07    5.14
   3   6 -12  251.61    7.55
   3  -6  12  231.11    7.14
   3   6  13   24.74    3.88
   3  -6 -13   32.37    2.23
  -3  -6  13   33.23    3.00
   3  -6 -13   33.18    2.46
  -3   6 -13   29.43    2.26
   3   6  13   28.14    1.16
  -3  -6 -13   32.39    2.69
  -3  -6 -13   25.60    1.40
   3  -6  13   26.53    1.96
   3   6 -13   27.66    2.62
   3   6  14    8.31    3.33
   3  -6 -14   11.03    2.77
  -3  -6  14    7.39    1.56
   3  -6 -14    7.13    1.92
  -3   6 -14    8.75    1.76
   3   6  14    8.04    0.88
  -3  -6 -14    8.97    3.48
  -3  -6 -14    5.69    0.76
   3  -6  14    7.29    2.05
   3   6 -14    6.41    1.37
   3   6  15   44.61    5.16
   3  -6 -15   52.31    4.37
  -3  -6  15   48.75    3.61
   3  -6 -15   46.95    2.96
  -3   6 -15   48.99    2.66
  -3  -6 -15   49.36    5.32
   3  -6  15   47.22    2.48
   3   6 -15   49.59    3.37
   3   6  16   21.18    3.03
   3  -6 -16   29.66    3.82
  -3  -6  16   21.92    3.14
   3  -6 -16   22.94    2.43
  -3   6 -16   24.50    2.20
  -3  -6 -16   26.01    3.17
   3  -6  16   24.47    2.00
   3   6 -16   23.60    2.75
   3   6  17    8.08    2.80
   3  -6 -17   11.56    3.67
  -3  -6  17   10.43    3.39
  -3  -6  17   12.99    2.66
   3  -6 -17   12.41    2.73
  -3   6 -17   12.19    1.94
  -3  -6 -17   13.01    4.56
   3  -6  17   10.06    2.28
   3   6 -17    8.38    2.47
   3   6  18   54.05    4.44
   3  -6 -18   66.32    3.85
  -3  -6  18   41.98    3.75
   3  -6 -18   46.39    4.28
   3  -6 -18   44.77    3.12
  -3   6 -18   49.30    2.91
  -3  -6 -18   73.00    6.80
   3  -6  18   50.75    3.46
   3   6 -18   52.99    3.88
   3   6  19   33.57    3.82
  -3  -6  19   13.89    4.65
  -3  -6  19   23.18    3.45
   3  -6 -19   22.76    2.87
   3  -6 -19   27.38    2.61
  -3   6 -19   26.83    2.36
   3  -6  19   26.80    6.31
   3  -6  19   30.52    3.00
   3   6 -19   33.87    3.42
   3   6  20   12.31    3.35
  -3  -6  20    6.38    4.15
   3  -6 -20   14.67    4.50
   3  -6 -20    9.04    2.39
   3  -6 -20   11.26    2.15
   3  -6  20   10.11    3.69
   3   6 -20   12.21    2.85
   3   6  21   -3.31    4.96
  -3  -6  21   -3.40    3.96
   3  -6  21    1.35    5.03
   3   6 -21    2.02    2.45
  -3  -7   0  285.24    7.08
   3   7   0  278.08    6.73
   3  -7   0  281.29    5.85
  -3   7   0  281.92    7.47
  -3  -7   1   10.49    1.21
   3   7   1   13.96    1.63
   3  -7  -1   12.80    1.81
  -3   7  -1   10.53    1.29
  -3  -7  -1   17.27    1.81
   3   7  -1   14.96    1.72
   3  -7   1   12.65    1.84
  -3   7   1    9.57    1.34
  -3  -7   2  263.91    6.79
   3   7   2  255.68    6.19
   3  -7  -2  260.34    5.49
  -3   7  -2  263.33    6.99
  -3  -7  -2  258.37    6.76
  -3  -7  -2  267.33    6.38
   3   7  -2  256.30    6.63
   3  -7   2  266.08    6.61
  -3   7   2  265.75    7.11
  -3  -7   3  174.03    5.18
   3   7   3  173.15    3.56
   3  -7  -3  174.79    4.98
  -3   7  -3  176.37    3.98
  -3  -7  -3  184.48    5.20
  -3  -7  -3  180.14    4.62
   3   7  -3  173.09    5.06
   3  -7   3  175.85    3.74
  -3   7   3  174.79    5.37
  -3  -7   4   88.65    2.64
   3   7   4   88.62    2.99
   3  -7  -4   96.27    3.53
  -3   7  -4   95.20    3.54
  -3  -7  -4   96.39    3.73
  -3  -7  -4   99.59    3.03
   3   7  -4   90.77    2.53
   3  -7   4   87.22    3.28
  -3   7   4   86.64    2.78
  -3  -7   5   87.18    3.59
   3   7   5   77.01    2.72
   3  -7  -5   86.19    2.38
  -3  -7  -5   86.61    3.74
  -3  -7  -5   86.48    2.81
   3   7  -5   82.48    2.42
   3  -7   5   83.58    3.17
  -3   7   5   85.00    3.74
   3  -7  -6  334.19    8.90
  -3  -7   6  331.51    7.47
   3   7   6  329.31    7.37
   3  -7  -6  331.06    7.08
  -3   7  -6  319.88    8.53
  -3  -7  -6  338.26    9.55
  -3  -7  -6  332.18    7.46
   3   7  -6  333.88    7.31
   3  -7   6  330.82    8.16
  -3   7   6  335.01    9.26
   3  -7  -7   20.58    2.37
  -3  -7   7   20.43    2.49
   3   7   7   21.17    1.56
   3  -7  -7   19.68    2.06
  -3   7  -7   18.50    2.11
  -3  -7  -7   17.19    1.70
  -3  -7  -7   19.73    1.59
   3   7  -7   19.63    1.48
   3  -7   7   18.93    1.90
  -3   7   7   16.35    2.33
   3  -7  -8  103.24    4.26
  -3  -7   8  101.51    3.11
   3   7   8   92.82    2.82
   3  -7  -8   98.73    3.66
  -3   7  -8   94.39    3.73
  -3  -7  -8   98.14    3.29
  -3  -7  -8   99.22    2.91
   3   7  -8   96.69    2.85
   3  -7   8   95.55    3.54
  -3   7   8   94.35    4.14
   3  -7  -9   83.44    4.06
  -3  -7   9   77.65    3.97
   3   7   9   77.07    2.43
   3  -7  -9   76.70    3.37
  -3   7  -9   76.11    3.32
  -3  -7  -9   76.05    4.55
  -3  -7  -9   77.72    2.50
   3   7  -9   76.55    2.63
   3  -7   9   76.25    3.15
  -3   7   9   75.18    3.86
   3  -7 -10   46.13    2.28
  -3  -7  10   42.34    3.26
   3   7  10   43.01    1.83
   3  -7 -10   40.34    2.74
  -3   7 -10   42.09    2.68
  -3  -7 -10   46.15    2.68
  -3  -7 -10   43.07    1.93
   3   7 -10   42.34    3.08
   3  -7  10   37.51    2.48
  -3   7  10   41.10    3.09
   3   7  11  185.90    6.22
   3  -7 -11  194.47    7.28
  -3  -7  11  203.75    7.14
   3   7  11  187.93    4.36
   3  -7 -11  197.48    6.06
  -3   7 -11  196.72    5.95
  -3  -7 -11  200.27    6.29
  -3  -7 -11  197.76    5.37
   3   7 -11  201.86    6.71
  -3   7  11  190.44    6.73
   3   7  12   44.99    4.56
   3  -7 -12   56.48    4.09
  -3  -7  12   49.44    3.65
   3  -7 -12   50.88    2.96
   3   7  12   45.91    1.88
  -3   7 -12   48.23    2.89
  -3  -7 -12   52.91    3.09
  -3  -7 -12   47.19    2.38
   3   7 -12   53.08    3.35
  -3   7  12   43.60    3.31
   3   7  13   21.27    3.92
   3  -7 -13   26.12    3.54
  -3  -7  13   22.65    3.04
   3  -7 -13   25.70    2.38
   3   7  13   20.63    1.77
  -3   7 -13   23.32    2.44
  -3  -7 -13   24.03    4.25
  -3  -7 -13   19.76    1.75
   3  -7  13   24.75    2.09
   3   7 -13   23.76    1.78
   3   7  14   37.07    3.07
   3  -7 -14   39.20    2.73
  -3  -7  14   41.00    2.43
   3  -7 -14   36.21    2.77
  -3   7 -14   38.47    3.62
   3   7  14   37.11    1.93
  -3  -7 -14   41.53    4.77
  -3  -7 -14   32.23    1.81
   3  -7  14   38.58    2.51
   3   7 -14   34.33    3.15
   3   7  15    0.03    3.57
   3  -7 -15    9.00    1.96
  -3  -7  15    3.54    2.57
   3  -7 -15    3.53    1.96
  -3   7 -15    7.92    1.97
   3   7  15    4.43    1.06
  -3  -7 -15    6.05    3.66
  -3  -7 -15    3.69    0.73
   3  -7  15    5.12    1.77
   3   7 -15    5.69    2.33
   3   7  16   28.52    5.12
   3  -7 -16   29.53    2.90
  -3  -7  16   28.91    3.55
   3  -7 -16   31.10    2.70
  -3   7 -16   30.96    2.69
  -3  -7 -16   34.98    5.33
   3  -7  16   29.57    2.54
   3   7 -16   32.92    3.26
   3   7  17   30.70    5.45
   3  -7 -17   38.17    3.07
  -3  -7  17   31.18    3.79
   3  -7 -17   28.36    2.80
  -3   7 -17   33.38    2.81
  -3  -7 -17   39.20    3.84
   3  -7  17   32.06    2.62
   3   7 -17   31.46    3.45
   3   7  18    9.46    4.90
   3  -7 -18   17.98    2.80
  -3  -7  18   13.27    3.17
   3  -7 -18   11.20    2.35
  -3   7 -18   14.94    2.38
  -3  -7 -18   21.82    5.58
   3  -7  18   14.53    2.23
   3   7 -18   14.90    2.97
   3   7  19   11.37    5.03
   3  -7 -19   16.35    2.92
  -3  -7  19    8.82    4.23
   3  -7 -19    8.69    2.49
   3  -7 -19   11.21    3.01
  -3   7 -19   10.44    3.03
  -3  -7 -19   13.76    5.78
   3  -7  19   13.00    2.28
   3   7 -19   11.15    2.90
   3   7  20   71.51    7.76
  -3  -7  20   34.98    6.42
   3  -7 -20   84.58    7.09
  -3  -7  20   41.50    4.63
   3  -7 -20   48.02    3.90
   3  -7  20   71.99    9.33
  -3  -7 -20   89.09    6.30
   3   7 -20   74.24    5.09
   3   7  21    6.14    5.66
  -3  -7  21   11.83    4.72
   3  -7 -21    8.00    4.88
  -3  -7  21   10.36    3.20
   3  -7  21    9.23    3.81
   3   7 -21    9.15    3.12
  -3  -8   0    1.59    1.11
   3   8   0    3.00    1.68
   3  -8   0    4.34    1.77
  -3   8   0    4.17    1.26
  -3  -8   1   12.58    1.99
   3   8   1    8.98    1.81
   3  -8  -1   11.53    1.32
  -3   8  -1   13.07    2.23
  -3  -8  -1   11.18    1.21
   3   8  -1   12.60    1.94
   3  -8   1   12.39    1.29
  -3   8   1   12.14    2.20
  -3  -8   2   11.50    2.17
   3   8   2   14.43    1.83
   3  -8  -2   10.54    2.09
  -3   8  -2   17.42    1.50
  -3  -8  -2   10.11    2.11
  -3  -8  -2   15.75    1.91
   3   8  -2   13.79    1.36
   3  -8   2   13.08    2.06
  -3   8   2   14.89    1.45
  -3  -8   3   31.01    1.75
   3   8   3   26.95    2.15
   3  -8  -3   30.17    2.50
  -3   8  -3   36.89    2.71
  -3  -8  -3   29.29    2.64
  -3  -8  -3   34.31    2.34
   3   8  -3   29.32    2.42
   3  -8   3   28.85    2.41
  -3   8   3   30.99    2.77
  -3  -8   4   33.51    2.78
   3   8   4   31.99    2.15
   3  -8  -4   32.39    1.66
  -3   8  -4   31.94    2.66
  -3  -8  -4   31.28    2.77
  -3  -8  -4   34.13    2.27
   3   8  -4   37.85    2.62
   3  -8   4   31.58    1.66
  -3   8   4   32.21    2.81
  -3  -8   5    7.93    2.19
   3   8   5    8.53    1.03
   3  -8  -5    6.59    1.97
  -3   8  -5    8.96    2.05
  -3  -8  -5   11.13    2.31
  -3  -8  -5   11.28    1.67
   3   8  -5    8.44    2.05
   3  -8   5    8.62    1.92
  -3   8   5    7.95    1.44
   3  -8  -6   13.71    2.42
  -3  -8   6   12.85    2.45
   3   8   6   11.00    1.11
   3  -8  -6   12.55    2.09
  -3   8  -6   15.34    1.45
  -3  -8  -6   12.33    1.71
  -3  -8  -6   13.79    1.78
   3   8  -6   13.11    2.21
   3  -8   6   11.58    2.03
  -3   8   6   13.20    2.40
   3  -8  -7   37.15    2.01
  -3  -8   7   32.70    3.16
   3   8   7   36.88    2.15
   3  -8  -7   39.17    2.74
  -3   8  -7   36.63    2.80
  -3  -8  -7   37.96    2.25
  -3  -8  -7   37.77    1.52
   3   8  -7   34.89    3.00
   3  -8   7   34.70    2.59
  -3   8   7   33.46    3.08
   3  -8  -8   75.28    4.14
  -3  -8   8   72.07    4.14
   3   8   8   70.96    2.73
   3  -8  -8   75.92    3.54
  -3   8  -8   70.35    3.61
  -3  -8  -8   72.10    4.52
  -3  -8  -8   72.22    2.81
   3   8  -8   72.16    3.83
   3  -8   8   73.07    3.44
  -3   8   8   70.40    3.96
   3  -8  -9   42.84    3.54
  -3  -8   9   43.41    3.42
   3   8   9   39.41    2.14
   3  -8  -9   42.09    2.84
  -3   8  -9   33.94    2.93
  -3  -8  -9   41.79    3.99
  -3  -8  -9   44.24    2.23
   3   8  -9   45.03    3.17
   3  -8   9   35.81    2.74
  -3   8   9   41.37    3.30
   3  -8 -10  107.76    5.29
  -3  -8  10  105.37    5.20
   3   8  10  103.22    4.00
   3  -8 -10  104.96    4.39
  -3   8 -10  104.05    4.35
  -3  -8 -10  113.40    6.25
  -3  -8 -10  106.22    3.43
   3   8 -10  108.31    4.88
   3  -8  10  105.56    4.27
  -3   8  10  106.40    4.90
   3  -8 -11   42.12    3.79
  -3  -8  11   41.11    2.43
   3  -8 -11   43.24    2.94
   3   8  11   37.15    2.09
  -3   8 -11   41.25    3.10
  -3  -8 -11   47.09    4.74
  -3  -8 -11   40.06    2.13
   3  -8  11   38.92    2.86
   3   8 -11   44.71    3.39
  -3   8  11   37.56    3.40
   3  -8 -12  105.35    5.62
  -3  -8  12   93.30    5.15
   3  -8 -12   94.89    4.17
   3   8  12   91.60    3.07
  -3   8 -12   90.25    4.25
  -3  -8 -12   96.17    4.44
  -3  -8 -12   86.74    3.06
   3  -8  12   84.09    3.91
   3   8 -12   90.95    3.24
  -3   8  12   85.38    4.65
   3  -8 -13   18.92    2.21
  -3  -8  13   13.40    2.97
   3  -8 -13   12.89    2.33
  -3   8 -13    7.93    2.37
   3   8  13   13.30    1.52
  -3  -8 -13   13.59    2.62
  -3  -8 -13   13.15    1.54
   3   8 -13   12.48    2.69
  -3   8  13   13.74    2.73
   3  -8 -14   25.73    2.55
  -3  -8  14   18.77    2.14
   3  -8 -14   20.33    2.53
  -3   8 -14   15.95    2.70
   3   8  14   18.36    2.14
  -3  -8 -14   24.38    4.46
  -3  -8 -14   19.86    2.01
   3  -8  14   11.79    2.24
   3   8 -14   24.21    2.97
   3  -8 -15   37.06    4.54
  -3  -8  15   31.41    3.92
   3  -8 -15   31.13    2.90
  -3   8 -15   34.44    3.08
   3   8  15   32.18    2.21
  -3  -8 -15   43.97    5.30
   3  -8  15   33.02    2.86
   3   8 -15   33.90    2.31
   3   8  16    2.28    2.55
   3  -8 -16    6.93    3.43
  -3  -8  16    3.30    2.87
   3  -8 -16    5.38    2.08
  -3   8 -16    3.15    2.21
   3   8  16    1.99    1.29
  -3  -8 -16    2.87    4.03
   3  -8  16    2.66    2.00
   3   8 -16    2.27    2.52
   3   8  17    7.17    2.95
   3  -8 -17    8.96    3.88
  -3  -8  17    9.20    3.11
   3  -8 -17    7.33    2.27
  -3   8 -17    3.60    2.46
  -3  -8 -17    7.69    3.02
   3  -8  17    6.85    2.26
   3   8 -17    5.96    2.76
   3   8  18    2.33    4.58
   3  -8 -18    6.51    2.45
  -3  -8  18    2.12    3.02
   3  -8 -18    2.15    2.81
  -3   8 -18    1.62    2.30
  -3  -8 -18    7.83    4.45
   3  -8  18   -0.54    2.06
   3   8 -18   -0.84    2.54
   3   8  19   -0.60    4.63
   3  -8 -19    3.55    2.48
  -3  -8  19    0.97    1.88
   3  -8 -19    0.09    2.07
  -3   8 -19   -1.18    2.27
  -3  -8 -19   -0.47    4.89
   3  -8  19   -0.76    2.07
   3   8 -19    2.08    2.61
   3   8  20   11.82    5.93
   3  -8 -20   20.47    5.12
  -3  -8  20    4.26    4.77
  -3  -8 -20   11.46    6.36
   3   8 -20   11.28    3.30
  -3  -9   0    6.63    2.10
   3   9   0    6.69    1.99
   3  -9   0    5.86    1.34
  -3   9   0    7.71    2.38
  -3  -9   1  108.12    3.16
   3   9   1  110.10    4.19
   3  -9  -1  102.88    4.42
  -3   9  -1  104.09    4.71
  -3  -9  -1  109.56    4.27
   3   9  -1   98.43    4.24
   3  -9   1  110.55    4.43
  -3   9   1  100.48    3.45
  -3  -9   2   29.06    2.89
   3   9   2   30.32    2.55
   3  -9  -2   33.14    1.86
  -3   9  -2   34.32    3.12
  -3  -9  -2   33.74    2.97
  -3  -9  -2   34.24    2.61
   3   9  -2   34.26    2.92
   3  -9   2   34.89    1.91
  -3   9   2   35.07    3.09
  -3  -9   3    7.27    2.44
   3   9   3   10.95    1.95
   3  -9  -3   11.16    2.24
  -3   9  -3    8.42    2.41
  -3  -9  -3    7.11    2.34
  -3  -9  -3    9.43    2.01
   3   9  -3   10.93    2.22
   3  -9   3    9.65    2.22
  -3   9   3   13.27    2.48
  -3  -9   4  152.45    4.33
   3   9   4  141.24    4.75
   3  -9  -4  147.01    5.33
  -3   9  -4  142.49    5.64
  -3  -9  -4  147.10    4.29
  -3  -9  -4  149.00    4.85
   3   9  -4  150.44    4.11
   3  -9   4  147.46    3.90
  -3   9   4  139.08    5.72
  -3  -9   5  211.04    7.13
   3   9   5  194.34    5.92
   3  -9  -5  208.93    6.90
  -3   9  -5  200.23    5.39
  -3  -9  -5  203.85    7.28
  -3  -9  -5  207.80    6.06
   3   9  -5  202.88    5.33
   3  -9   5  200.89    6.50
  -3   9   5  197.91    7.21
   3  -9  -6    9.86    2.61
  -3  -9   6    4.29    2.56
   3   9   6    7.07    1.19
   3  -9  -6    7.22    1.42
  -3   9  -6    7.33    2.33
  -3  -9  -6    8.22    2.73
  -3  -9  -6    9.28    1.92
   3   9  -6   12.49    2.36
   3  -9   6    4.39    2.15
  -3   9   6    5.43    2.53
   3  -9  -7  114.90    5.24
  -3  -9   7  110.74    5.28
   3   9   7  103.05    2.88
   3  -9  -7  115.68    3.37
  -3   9  -7  110.64    4.96
  -3  -9  -7  113.84    5.74
  -3  -9  -7  111.96    4.09
   3   9  -7  107.45    5.00
   3  -9   7  109.27    4.66
  -3   9   7  111.67    3.76
   3  -9  -8   37.61    2.43
  -3  -9   8   41.96    3.65
   3   9   8   35.32    2.42
   3  -9  -8   41.21    2.07
  -3   9  -8   37.53    3.25
  -3  -9  -8   40.08    4.00
  -3  -9  -8   35.92    2.54
   3   9  -8   41.40    3.29
   3  -9   8   34.14    1.97
  -3   9   8   41.40    3.46
   3  -9  -9   65.06    4.42
  -3  -9   9   63.48    4.45
   3  -9  -9   62.51    2.53
   3   9   9   58.14    2.86
  -3   9  -9   61.58    3.89
  -3  -9  -9   67.36    4.93
  -3  -9  -9   60.62    2.99
   3  -9   9   62.41    2.53
   3   9  -9   65.01    4.10
  -3   9   9   53.80    4.19
   3  -9 -10  155.75    7.17
  -3  -9  10  148.62    6.76
   3  -9 -10  148.65    4.31
   3   9  10  143.15    4.67
  -3   9 -10  150.38    5.99
  -3  -9 -10  152.83    7.56
  -3  -9 -10  144.82    4.67
   3  -9  10  141.01    5.71
   3   9 -10  148.21    4.64
  -3   9  10  144.15    6.43
   3  -9 -11   11.40    3.14
  -3  -9  11   10.45    2.86
   3  -9 -11    5.51    1.47
   3   9  11    5.64    2.19
  -3   9 -11    7.15    2.44
  -3  -9 -11    1.90    3.49
  -3  -9 -11    9.83    2.23
   3  -9  11    4.60    2.20
   3   9 -11    6.26    1.69
  -3   9  11    7.47    2.65
   3  -9 -12   46.21    3.01
  -3  -9  12   48.84    2.75
   3  -9 -12   43.75    3.38
   3   9  12   41.60    2.54
  -3   9 -12   41.25    3.54
  -3  -9 -12   50.09    5.32
  -3  -9 -12   41.06    2.52
   3  -9  12   40.43    3.35
   3   9 -12   42.93    3.80
  -3   9  12   43.63    3.83
   3  -9 -13  130.40    7.25
  -3  -9  13  127.50    6.60
   3  -9 -13  125.46    5.39
   3   9  13  116.18    4.07
  -3   9 -13  127.25    5.62
  -3  -9 -13  135.81    8.20
  -3  -9 -13  106.78    3.99
   3  -9  13  119.00    5.30
   3   9 -13  126.79    6.01
  -3   9  13  109.66    5.97
   3  -9 -14    9.76    3.62
  -3  -9  14    6.54    3.13
   3  -9 -14    7.26    2.32
  -3   9 -14    9.61    2.51
   3   9  14    6.38    1.71
  -3  -9 -14    6.71    2.54
  -3  -9 -14    5.36    1.57
   3  -9  14   -0.32    2.08
   3   9 -14    5.67    2.72
  -3   9  14    7.26    2.67
   3  -9 -15   46.40    5.21
  -3  -9  15   41.04    2.85
   3  -9 -15   34.84    3.29
  -3   9 -15   34.48    3.68
   3   9  15   32.85    2.26
  -3  -9 -15   45.06    6.04
   3   9 -15   43.71    4.01
   3  -9 -16   21.39    4.50
  -3  -9  16   23.51    3.81
   3  -9 -16   14.18    2.77
  -3   9 -16   19.76    3.15
  -3  -9 -16   20.31    5.11
   3  -9  16   12.69    2.79
   3   9 -16   17.41    3.29
   3  -9 -17   26.73    4.84
  -3  -9  17   18.97    3.97
   3  -9 -17   15.11    2.93
  -3   9 -17   21.72    3.26
  -3  -9 -17   24.82    5.78
   3  -9  17   17.98    2.99
   3   9 -17   20.48    3.62
   3  -9 -18   19.00    5.06
  -3  -9  18   16.99    3.91
   3  -9 -18   13.14    2.90
  -3   9 -18   16.95    4.20
  -3  -9 -18   16.17    3.96
   3  -9  18   17.40    3.02
   3   9 -18   21.38    3.64
   3  -9 -19    6.84    4.78
  -3  -9  19    6.51    3.71
   3  -9 -19    7.77    2.56
  -3   9 -19    8.40    2.96
  -3  -9 -19   13.82    5.92
   3  -9  19    6.43    2.82
   3   9 -19   10.86    3.27
  -3 -10   0   10.72    2.55
   3  10   0   11.06    2.39
   3 -10   0   10.30    1.68
  -3  10   0   11.31    2.88
  -3 -10   1   81.94    4.34
   3  10   1   81.90    4.00
   3 -10  -1   82.53    4.36
  -3  10  -1   79.39    3.28
  -3 -10  -1   78.36    4.13
   3  10  -1   83.63    2.96
   3 -10   1   82.71    4.33
  -3  10   1   77.56    3.30
  -3 -10   2   47.25    2.50
   3  10   2   47.36    3.19
   3 -10  -2   46.67    3.59
  -3  10  -2   52.03    3.92
  -3 -10  -2   47.09    3.96
  -3 -10  -2   48.86    3.45
   3  10  -2   49.40    3.61
   3 -10   2   52.34    2.38
  -3  10   2   49.96    3.94
  -3 -10   3  171.00    6.63
   3  10   3  164.99    4.40
   3 -10  -3  168.89    4.71
  -3  10  -3  159.72    6.67
  -3 -10  -3  169.26    6.88
  -3 -10  -3  170.00    4.60
   3  10  -3  170.25    6.46
   3 -10   3  172.72    6.31
  -3  10   3  170.16    5.08
  -3 -10   4   59.41    4.12
   3  10   4   51.30    3.37
   3 -10  -4   57.35    3.80
  -3  10  -4   56.76    2.72
  -3 -10  -4   57.12    4.28
  -3 -10  -4   58.27    2.41
   3  10  -4   61.09    3.97
   3 -10   4   57.15    2.56
  -3  10   4   53.34    4.16
  -3 -10   5   96.46    3.59
   3  10   5   92.99    4.08
   3 -10  -5   87.80    4.62
  -3  10  -5   91.73    3.49
  -3 -10  -5  100.47    5.30
  -3 -10  -5   92.97    4.17
   3  10  -5   98.76    4.81
   3 -10   5   93.33    4.66
  -3  10   5   85.18    3.54
   3 -10  -6   21.82    3.79
  -3 -10   6   35.73    3.61
   3  10   6   29.89    1.77
   3 -10  -6   30.34    3.09
  -3  10  -6   27.59    3.31
  -3 -10  -6   29.85    2.48
  -3 -10  -6   31.75    2.75
   3  10  -6   31.73    2.26
   3 -10   6   28.80    3.16
  -3  10   6   30.02    3.56
   3 -10  -7   63.82    4.47
  -3 -10   7   61.39    2.98
   3 -10  -7   56.69    3.95
   3  10   7   58.31    3.32
  -3  10  -7   67.51    4.29
  -3 -10  -7   62.86    3.26
  -3 -10  -7   62.91    3.44
   3 -10   7   60.59    2.71
   3  10  -7   62.06    2.93
  -3  10   7   56.43    4.45
   3 -10  -8   70.22    5.01
  -3 -10   8   67.23    4.65
   3 -10  -8   62.45    3.97
   3  10   8   64.55    3.42
  -3  10  -8   65.81    4.34
  -3 -10  -8   70.38    3.62
  -3 -10  -8   63.37    3.54
   3 -10   8   62.14    4.14
   3  10  -8   66.78    3.02
  -3  10   8   61.79    4.58
   3 -10  -9   74.27    3.58
  -3 -10   9   79.19    5.10
   3 -10  -9   71.71    4.17
   3  10   9   70.71    3.55
  -3  10  -9   73.95    4.55
  -3 -10  -9   70.31    3.80
  -3 -10  -9   71.55    3.55
   3 -10   9   74.34    4.33
   3  10  -9   69.17    3.20
  -3  10   9   70.53    3.33
   3 -10 -10   58.22    5.01
  -3 -10  10   61.32    4.82
   3 -10 -10   55.95    3.88
   3  10  10   52.24    3.14
  -3  10 -10   58.19    4.21
  -3 -10 -10   61.18    3.64
  -3 -10 -10   56.51    3.21
   3 -10  10   53.12    3.92
   3  10 -10   57.16    4.31
  -3  10  10   53.41    4.41
   3 -10 -11   63.15    5.31
  -3 -10  11   59.33    3.36
   3 -10 -11   56.01    3.90
   3  10  11   56.71    3.15
  -3  10 -11   62.25    4.34
  -3 -10 -11   60.99    5.84
  -3 -10 -11   53.24    3.20
   3 -10  11   55.77    3.96
   3  10 -11   63.54    4.49
  -3  10  11   54.51    4.59
   3 -10 -12   13.53    3.68
  -3 -10  12   12.72    3.40
   3 -10 -12    8.67    2.72
   3  10  12   12.90    2.13
  -3  10 -12   11.57    2.96
  -3 -10 -12   12.48    4.36
  -3 -10 -12    8.34    2.07
   3 -10  12    9.90    2.71
   3  10 -12   12.82    3.08
  -3  10  12   11.65    3.12
   3 -10 -13   26.04    4.50
  -3 -10  13   27.62    3.93
   3 -10 -13   24.57    3.13
   3  10  13   22.31    2.41
  -3  10 -13   23.98    2.23
  -3 -10 -13   28.62    5.09
  -3 -10 -13   20.54    2.36
   3 -10  13   19.88    3.16
   3  10 -13   26.04    3.62
  -3  10  13   20.33    3.59
   3 -10 -14   19.14    4.19
  -3 -10  14   15.82    3.76
   3 -10 -14   12.64    2.79
  -3  10 -14   12.31    3.10
   3  10  14    9.43    2.86
  -3 -10 -14   12.23    4.69
  -3 -10 -14   10.79    2.04
   3 -10  14   13.44    2.89
   3  10 -14   13.29    3.34
  -3  10  14    6.81    3.29
   3 -10 -15   36.14    5.47
  -3 -10  15   39.42    4.61
   3 -10 -15   26.22    3.43
  -3  10 -15   35.49    3.84
   3  10  15   29.58    3.37
  -3 -10 -15   39.35    5.85
  -3 -10 -15   24.09    2.49
   3 -10  15   22.82    3.37
   3  10 -15   34.38    4.01
  -3  10  15   29.54    3.94
   3 -10 -16   31.65    5.31
  -3 -10  16   29.86    4.39
   3 -10 -16   17.16    3.26
  -3  10 -16   26.77    3.78
  -3 -10 -16   30.57    4.19
   3  10 -16   28.47    4.15
   3 -10 -17   27.58    5.43
  -3 -10  17   21.66    4.50
   3 -10 -17   20.14    3.24
  -3  10 -17   20.64    3.72
  -3 -10 -17   24.50    6.31
   3 -10  17   20.76    3.37
   3  10 -17   19.14    3.89
   3 -10 -18   18.84    5.05
  -3 -10  18    8.95    3.91
   3 -10 -18    6.42    2.85
  -3  10 -18    9.96    3.32
  -3 -10 -18   18.29    5.91
   3 -10  18    9.74    3.12
   3  10 -18    8.41    3.53
  -3 -11   0   38.41    3.71
   3 -11   0   39.79    3.62
   3  11   0   39.28    3.41
  -3  11   0   45.71    4.15
  -3 -11   1    0.30    2.53
   3 -11  -1    4.04    1.53
   3  11   1    0.12    1.43
  -3  11  -1    2.68    1.71
  -3 -11  -1    5.13    2.34
   3 -11   1    0.72    2.49
   3  11  -1    3.00    2.31
  -3  11   1    1.09    2.74
  -3 -11   2   12.52    1.88
   3 -11  -2   13.52    2.86
   3  11   2   16.50    2.67
  -3  11  -2   13.76    3.15
  -3 -11  -2    9.39    3.07
  -3 -11  -2    9.94    2.66
   3 -11   2    9.96    1.80
   3  11  -2   10.67    1.80
  -3  11   2   14.75    3.14
  -3 -11   3   14.26    3.07
   3 -11  -3    9.88    2.89
   3  11   3   14.57    1.73
  -3  11  -3   12.05    3.12
  -3 -11  -3   10.07    3.09
  -3 -11  -3   13.63    1.76
   3 -11   3   12.79    2.84
   3  11  -3   11.43    2.86
  -3  11   3    6.36    3.15
  -3 -11   4    2.36    2.95
   3 -11  -4    5.67    1.67
   3  11   4    5.79    2.36
  -3  11  -4    7.69    2.88
  -3 -11  -4    1.17    2.96
  -3 -11  -4    3.59    1.56
   3 -11   4    7.83    1.74
   3  11  -4    7.97    2.81
  -3  11   4    7.85    2.95
  -3 -11   5   89.74    5.60
   3 -11  -5   91.32    3.46
   3  11   5   85.50    4.44
  -3  11  -5   84.90    3.75
  -3 -11  -5   90.77    5.75
  -3 -11  -5   86.71    3.12
   3 -11   5   83.17    5.07
   3  11  -5   88.57    5.21
  -3  11   5   89.60    5.47
   3 -11  -6   10.88    3.38
  -3 -11   6    8.27    3.05
   3 -11  -6    7.11    2.77
   3  11   6    9.28    1.51
  -3  11  -6    3.80    3.02
  -3 -11  -6   10.47    3.43
  -3 -11  -6    9.63    2.52
   3 -11   6    7.96    2.87
   3  11  -6   12.53    3.03
  -3  11   6   10.42    3.10
   3 -11  -7   17.10    3.86
  -3 -11   7   20.52    3.62
   3 -11  -7   24.24    3.17
   3  11   7   20.56    2.72
  -3  11  -7   20.01    3.51
  -3 -11  -7   22.76    4.03
  -3 -11  -7   20.67    2.72
   3 -11   7   23.11    3.25
   3  11  -7   19.50    3.45
  -3  11   7   18.72    3.58
   3 -11  -8   64.11    5.31
  -3 -11   8   66.96    3.43
   3 -11  -8   61.61    4.44
   3  11   8   62.16    3.81
  -3  11  -8   66.68    4.82
  -3 -11  -8   64.19    5.66
  -3 -11  -8   66.45    3.84
   3 -11   8   62.91    4.57
   3  11  -8   67.94    4.89
  -3  11   8   55.63    4.95
   3 -11  -9   62.14    5.26
  -3 -11   9   66.46    5.17
   3 -11  -9   52.33    4.16
   3  11   9   52.10    3.54
  -3  11  -9   54.81    4.68
  -3 -11  -9   62.35    5.56
  -3 -11  -9   48.75    3.68
   3 -11   9   55.64    4.32
   3  11  -9   59.98    4.73
  -3  11   9   58.02    4.84
   3 -11 -10    4.25    2.31
  -3 -11  10    7.80    2.20
   3 -11 -10    9.83    2.65
   3  11  10    9.05    2.24
  -3  11 -10    1.57    3.02
  -3 -11 -10    5.81    3.93
  -3 -11 -10    5.89    2.35
   3 -11  10    9.93    1.83
   3  11 -10    6.02    3.16
  -3  11  10   13.83    3.18
   3 -11 -11    3.71    2.37
  -3 -11  11    6.61    3.46
   3 -11 -11    7.23    2.67
   3  11  11    6.19    2.20
  -3  11 -11    4.26    3.04
  -3 -11 -11    3.23    3.92
  -3 -11 -11    4.67    2.15
   3 -11  11    4.39    2.78
   3  11 -11    2.18    3.08
  -3  11  11    7.22    3.01
   3 -11 -12    9.95    4.08
  -3 -11  12    8.90    3.71
   3 -11 -12   11.78    1.89
   3  11  12   10.83    2.43
  -3  11 -12   12.80    3.28
  -3 -11 -12   17.66    4.63
  -3 -11 -12    9.24    2.37
   3 -11  12   11.42    3.06
   3  11 -12    8.64    3.46
  -3  11  12   10.62    3.48
   3 -11 -13   42.96    5.71
  -3 -11  13   45.63    5.19
   3 -11 -13   44.41    4.07
  -3  11 -13   47.92    3.07
   3  11  13   44.66    3.37
  -3 -11 -13   58.78    4.44
  -3 -11 -13   40.11    3.31
   3 -11  13   46.71    4.30
   3  11 -13   44.82    4.70
  -3  11  13   39.12    4.87
   3 -11 -14   10.46    4.40
  -3 -11  14   11.57    3.82
   3 -11 -14   10.16    2.95
  -3  11 -14    8.04    3.32
   3  11  14    9.66    3.15
  -3 -11 -14   13.89    3.27
  -3 -11 -14    8.49    2.35
   3 -11  14   10.20    3.18
   3  11 -14   11.18    2.27
  -3  11  14   12.59    3.55
   3 -11 -15   30.77    5.57
  -3 -11  15   27.29    3.12
   3 -11 -15   23.46    3.53
  -3  11 -15   27.42    4.09
   3  11  15   25.33    2.88
  -3 -11 -15   34.24    6.09
  -3 -11 -15   20.87    2.74
   3 -11  15   26.01    3.70
   3  11 -15   24.44    4.22
  -3  11  15   18.43    4.16
   3 -11 -16   16.77    4.96
  -3 -11  16   10.57    3.97
   3 -11 -16    5.66    3.00
  -3  11 -16    9.57    3.52
  -3 -11 -16    7.31    5.44
   3 -11  16    8.26    3.22
   3  11 -16    8.09    3.58
   3 -11 -17   23.63    5.89
  -3 -11  17   25.47    4.83
   3 -11 -17   19.14    3.49
  -3  11 -17   23.92    4.21
  -3 -11 -17   28.57    6.71
   3  11 -17   23.61    4.47
  -3 -12   0   11.04    3.15
   3 -12   0   14.11    3.13
   3  12   0   12.05    3.08
  -3  12   0   12.02    3.58
  -3 -12   1   25.74    3.72
   3 -12  -1   24.83    2.43
   3  12   1   24.27    2.33
  -3  12  -1   28.39    2.71
  -3 -12  -1   28.71    3.68
   3 -12   1   27.69    3.90
   3  12  -1   31.05    3.67
  -3  12   1   32.23    4.31
  -3 -12   2   68.99    3.40
   3 -12  -2   66.90    4.90
   3  12   2   60.21    4.57
  -3  12  -2   62.68    5.34
  -3 -12  -2   59.88    5.19
  -3 -12  -2   71.66    4.68
   3 -12   2   66.48    3.39
   3  12  -2   68.69    3.30
  -3  12   2   68.39    5.45
  -3 -12   3  125.66    4.90
   3 -12  -3  131.63    6.68
   3  12   3  134.68    4.43
  -3 -12  -3  120.29    7.24
  -3 -12  -3  131.22    4.46
   3 -12   3  126.00    6.73
   3  12  -3  138.89    6.74
  -3  12   3  129.13    7.22
  -3 -12   4   88.30    5.91
   3 -12  -4   86.03    5.44
   3  12   4   83.97    4.94
  -3  12  -4   85.68    5.90
  -3 -12  -4   86.61    6.03
  -3 -12  -4   80.93    3.46
   3 -12   4   83.82    3.82
   3  12  -4   83.97    5.60
  -3  12   4   81.25    5.87
  -3 -12   5   18.63    3.75
   3 -12  -5   13.19    2.12
   3  12   5   14.97    2.92
  -3  12  -5   15.08    2.36
  -3 -12  -5    4.80    3.84
  -3 -12  -5   17.30    1.95
   3 -12   5   14.21    3.38
   3  12  -5   10.70    3.46
  -3  12   5   13.93    3.61
   3 -12  -6   53.61    5.40
  -3 -12   6   54.88    3.29
   3 -12  -6   44.66    2.96
   3  12   6   48.15    3.94
  -3  12  -6   56.19    3.26
  -3 -12  -6   56.92    5.52
  -3 -12  -6   54.01    4.14
   3 -12   6   55.68    3.21
   3  12  -6   53.96    4.88
  -3  12   6   56.58    5.04
   3 -12  -7   36.21    4.84
  -3 -12   7   37.61    4.57
   3 -12  -7   40.07    4.00
   3  12   7   32.73    3.51
  -3  12  -7   35.90    2.94
  -3 -12  -7   42.69    5.26
  -3 -12  -7   35.33    3.68
   3 -12   7   41.80    4.27
   3  12  -7   39.65    4.44
  -3  12   7   42.99    3.08
   3 -12  -8   22.94    4.22
  -3 -12   8   14.68    2.61
   3 -12  -8   19.16    3.34
   3  12   8   16.90    2.93
  -3  12  -8   17.14    3.73
  -3 -12  -8   18.20    4.39
  -3 -12  -8   16.52    3.08
   3 -12   8   18.75    3.49
   3  12  -8   17.75    3.80
  -3  12   8   23.58    3.93
   3 -12  -9    5.48    3.46
  -3 -12   9    2.03    3.25
   3 -12  -9    1.51    2.71
   3  12   9    2.75    2.36
  -3  12  -9    0.34    3.05
  -3 -12  -9   -1.01    3.73
  -3 -12  -9    1.28    2.35
   3 -12   9    1.17    2.84
   3  12  -9    5.17    3.04
  -3  12   9    4.68    3.14
   3 -12 -10   41.76    5.15
  -3 -12  10   36.72    3.30
   3 -12 -10   37.88    3.91
   3  12  10   25.74    3.41
  -3  12 -10   36.17    4.44
  -3 -12 -10   35.17    5.41
  -3 -12 -10   33.08    3.41
   3 -12  10   25.91    4.07
   3  12 -10   38.73    4.42
  -3  12  10   35.15    4.55
   3 -12 -11   42.78    5.56
  -3 -12  11   44.24    5.27
   3 -12 -11   42.25    2.77
   3  12  11   31.33    3.58
  -3  12 -11   41.63    3.12
  -3 -12 -11   46.54    4.03
  -3 -12 -11   36.51    3.61
   3 -12  11   35.55    4.46
   3  12 -11   44.09    4.77
  -3  12  11   39.16    4.85
   3 -12 -12   26.09    5.17
  -3 -12  12   27.59    3.17
   3 -12 -12   26.25    3.66
   3  12  12   22.23    3.22
  -3  12 -12   26.80    2.81
  -3 -12 -12   27.12    3.65
  -3 -12 -12   22.40    3.11
   3 -12  12   18.48    2.49
   3  12 -12   22.85    4.21
  -3  12  12   18.25    4.23
   3 -12 -13    2.26    2.59
  -3 -12  13    0.48    3.74
   3 -12 -13    3.06    2.88
  -3  12 -13    3.89    3.21
   3  12  13    2.83    2.44
  -3 -12 -13    3.38    4.76
  -3 -12 -13    2.86    2.35
   3 -12  13    0.63    3.07
   3  12 -13    1.26    3.35
  -3  12  13    4.05    3.29
   3 -12 -14   20.64    5.23
  -3 -12  14   16.22    2.92
   3 -12 -14   12.39    3.50
  -3  12 -14   20.81    4.02
   3  12  14   17.30    3.05
  -3 -12 -14   24.52    5.87
  -3 -12 -14   12.52    3.71
   3 -12  14   18.75    3.80
   3  12 -14   13.00    2.68
  -3  12  14   17.17    4.09
   3 -12 -15   74.07    7.62
  -3 -12  15   67.18    6.73
   3 -12 -15   54.13    4.97
  -3  12 -15   68.23    5.96
   3  12  15   58.15    4.41
  -3 -12 -15   66.48    8.25
  -3 -12 -15   47.11    4.17
   3 -12  15   55.20    5.39
   3  12 -15   65.11    5.99
  -3  12  15   56.19    5.95
  -3 -13   0   -8.43    2.97
   3 -13   0   -1.02    2.95
   3  13   0   -0.52    2.87
  -3  13   0    7.29    3.28
  -3 -13   1   73.98    5.69
   3 -13  -1   74.10    3.80
   3  13   1   72.57    3.64
  -3  13  -1   71.89    6.31
  -3 -13  -1   74.14    4.28
  -3 -13  -1   76.07    5.55
   3 -13   1   76.90    5.89
   3  13  -1   80.70    5.64
  -3  13   1   75.97    4.30
  -3 -13   2   87.22    4.23
   3 -13  -2   89.96    6.01
   3  13   2   85.46    5.60
  -3  13  -2   79.59    4.45
  -3 -13  -2   86.12    6.52
  -3 -13  -2   90.76    5.87
   3 -13   2   84.40    4.17
   3  13  -2   87.11    4.15
  -3  13   2   90.19    6.78
  -3 -13   3   25.33    4.13
   3 -13  -3   22.67    3.86
   3  13   3   18.27    3.63
  -3  13  -3   22.94    4.41
  -3 -13  -3   25.04    4.29
  -3 -13  -3   18.40    3.70
   3 -13   3   15.93    4.04
   3  13  -3   20.41    3.94
  -3  13   3   20.40    4.35
  -3 -13   4   44.86    5.16
   3 -13  -4   45.97    4.62
   3  13   4   46.52    4.31
  -3  13  -4   48.97    5.19
  -3 -13  -4   48.33    5.53
  -3 -13  -4   49.87    4.48
   3 -13   4   44.63    4.83
   3  13  -4   53.79    5.02
  -3  13   4   47.28    5.36
  -3 -13   5   30.41    4.65
   3 -13  -5   26.09    2.62
   3  13   5   21.91    2.38
  -3  13  -5   29.91    4.50
  -3 -13  -5   22.32    4.70
  -3 -13  -5   24.20    3.73
   3 -13   5   26.07    4.23
   3  13  -5   30.39    4.40
  -3  13   5   30.48    4.61
   3 -13  -6   48.61    5.68
  -3 -13   6   46.89    3.54
   3 -13  -6   47.42    3.13
   3  13   6   47.25    4.35
  -3  13  -6   49.72    5.26
  -3 -13  -6   49.98    5.84
  -3 -13  -6   43.31    4.43
   3 -13   6   46.01    4.88
   3  13  -6   49.80    5.24
  -3  13   6   52.08    5.37
   3 -13  -7   67.06    6.77
  -3 -13   7   77.40    6.59
   3 -13  -7   77.06    3.78
   3  13   7   72.64    5.11
  -3  13  -7   75.33    4.22
  -3 -13  -7   75.13    6.92
  -3 -13  -7   66.53    5.03
   3 -13   7   74.30    5.72
   3  13  -7   72.63    5.86
  -3  13   7   71.34    6.38
   3 -13  -8   41.47    5.99
  -3 -13   8   51.10    3.76
   3 -13  -8   47.27    3.14
   3  13   8   50.51    4.26
  -3  13  -8   46.90    3.58
  -3 -13  -8   53.70    6.15
  -3 -13  -8   44.59    4.34
   3 -13   8   42.58    4.89
   3  13  -8   49.99    5.22
  -3  13   8   42.43    5.39
   3 -13  -9    7.34    4.29
  -3 -13   9    6.91    4.10
   3 -13  -9    5.72    2.15
   3  13   9   10.13    2.94
  -3  13  -9   12.39    2.44
  -3 -13  -9    7.45    2.84
  -3 -13  -9    6.09    2.96
   3 -13   9    9.53    3.46
   3  13  -9   10.09    3.77
  -3  13   9    9.03    3.89
   3 -13 -10   17.71    5.10
  -3 -13  10   26.22    4.81
   3 -13 -10   19.03    2.50
   3  13  10   18.62    3.45
  -3  13 -10   22.94    2.83
  -3 -13 -10   20.61    3.45
  -3 -13 -10   16.16    2.15
   3 -13  10   15.39    2.55
   3  13 -10   21.77    4.21
  -3  13  10   21.01    4.38
   3 -13 -11   19.08    5.26
  -3 -13  11   23.10    4.89
   3 -13 -11   23.41    3.81
   3  13  11   16.23    3.49
  -3  13 -11   19.78    4.43
  -3 -13 -11   25.18    5.48
  -3 -13 -11   18.68    3.32
   3 -13  11   17.43    3.98
   3  13 -11   15.07    4.35
  -3  13  11   13.92    4.48
   3 -13 -12   25.91    5.75
  -3 -13  12   27.09    5.16
   3 -13 -12   26.42    4.07
   3  13  12   24.86    3.68
  -3  13 -12   23.01    4.72
  -3 -13 -12   24.67    6.21
  -3 -13 -12   20.59    3.55
   3 -13  12   25.86    4.38
   3  13 -12   34.02    4.90
  -3  13  12   20.96    4.75
   3 -13 -13   68.61    7.85
  -3 -13  13   67.23    7.06
   3 -13 -13   64.87    5.49
  -3  13 -13   76.14    6.34
   3  13  13   60.21    4.96
  -3 -13 -13   72.26    8.68
  -3 -13 -13   57.68    4.90
   3 -13  13   60.32    6.08
   3  13 -13   74.38    6.48
  -3  13  13   62.08    6.52
   3 -13 -14    7.74    4.87
  -3 -13  14    3.06    4.21
   3 -13 -14    5.70    3.29
  -3  13 -14    2.44    3.81
   3  13  14    2.65    2.92
  -3 -13 -14    6.59    5.36
  -3 -13 -14    3.06    2.76
   3 -13  14    5.10    2.21
   3  13 -14   -2.09    3.90
  -3  13  14    0.78    3.81
  -3 -14   0    3.90    3.29
   3 -14   0    3.53    2.05
   3  14   0    0.35    3.23
  -3  14   0   -4.17    3.73
  -3 -14   1    2.39    2.23
   3 -14  -1    5.17    3.36
   3  14   1    2.97    2.03
  -3  14  -1    3.03    3.85
  -3 -14  -1    2.40    3.67
  -3 -14  -1    0.92    3.26
   3 -14   1    0.80    3.36
   3  14  -1    4.29    3.25
  -3  14   1    0.32    2.39
  -3 -14   2   11.94    2.58
   3 -14  -2   10.42    3.67
   3  14   2    9.18    3.52
  -3  14  -2    4.16    2.62
  -3 -14  -2    8.34    2.63
  -3 -14  -2   10.13    3.58
   3 -14   2   10.11    3.77
   3  14  -2    9.54    2.42
  -3  14   2   10.35    4.17
  -3 -14   3   14.80    4.28
   3 -14  -3   21.19    3.96
   3  14   3   20.27    3.82
  -3  14  -3    8.53    2.97
  -3 -14  -3   12.50    2.96
  -3 -14  -3   16.39    3.88
   3 -14   3   21.62    4.20
   3  14  -3   16.77    4.18
  -3  14   3   16.68    4.50
  -3 -14   4    3.83    3.97
   3 -14  -4   10.89    3.70
   3  14   4    8.16    3.44
  -3  14  -4   14.25    4.17
  -3 -14  -4    5.04    4.10
  -3 -14  -4    6.09    3.42
   3 -14   4    5.95    3.64
   3  14  -4    9.27    3.82
  -3  14   4    5.33    3.99
   3 -14  -5   28.35    3.53
  -3 -14   5   29.61    3.29
   3 -14  -5   27.41    2.99
   3  14   5   26.92    4.20
  -3  14  -5   28.95    5.18
  -3 -14  -5   21.68    5.26
  -3 -14  -5   27.21    4.18
   3 -14   5   27.31    3.00
   3  14  -5   29.97    4.85
  -3  14   5   26.31    4.98
   3 -14  -6    9.38    4.64
  -3 -14   6    9.90    4.40
   3 -14  -6   12.43    2.50
   3  14   6   13.14    3.42
  -3  14  -6   12.90    4.33
  -3 -14  -6   12.45    4.71
  -3 -14  -6   14.33    3.65
   3 -14   6   10.34    4.04
   3  14  -6   13.48    4.30
  -3  14   6   18.25    4.42
   3 -14  -7   20.78    5.31
  -3 -14   7   27.83    5.06
   3 -14  -7   22.94    2.86
   3  14   7   23.30    2.55
  -3  14  -7   26.70    4.87
  -3 -14  -7   30.58    5.56
  -3 -14  -7   27.49    4.12
   3 -14   7   21.71    2.96
   3  14  -7   25.97    4.77
  -3  14   7   26.76    5.02
   3 -14  -8    9.50    4.44
  -3 -14   8    3.36    2.57
   3 -14  -8    5.93    2.20
   3  14   8    4.05    3.17
  -3  14  -8    7.20    3.99
  -3 -14  -8    3.21    4.56
  -3 -14  -8   -0.51    3.21
   3 -14   8    9.06    3.56
   3  14  -8    4.46    3.80
  -3  14   8    7.26    4.01
   3 -14  -9    7.33    4.85
  -3 -14   9   12.39    4.35
   3 -14  -9    8.56    2.39
   3  14   9   10.31    3.41
  -3  14  -9    8.24    4.20
  -3 -14  -9   10.94    3.16
  -3 -14  -9   10.33    3.35
   3 -14   9    6.29    2.56
   3  14  -9   10.28    4.15
  -3  14   9   14.56    4.39
   3 -14 -10    4.69    4.66
  -3 -14  10    4.34    4.30
   3 -14 -10    3.39    2.25
   3  14  10    5.07    3.14
  -3  14 -10    5.09    3.99
  -3 -14 -10    3.15    5.05
  -3 -14 -10    5.86    3.21
   3 -14  10   10.08    3.79
   3  14 -10   11.30    4.19
  -3  14  10    0.04    4.14
   3 -14 -11    5.75    4.94
  -3 -14  11    8.79    4.64
   3 -14 -11    9.97    3.64
   3  14  11    5.62    3.35
  -3  14 -11    6.22    4.22
  -3 -14 -11   10.08    5.19
  -3 -14 -11    5.54    3.22
   3 -14  11    2.03    3.80
   3  14 -11    7.95    4.17
  -3  14  11    5.33    4.19
   3 -14 -12   17.12    5.80
  -3 -14  12   18.03    5.39
   3 -14 -12   18.68    4.20
   3  14  12   16.94    3.84
  -3  14 -12   21.50    4.76
  -3 -14 -12   25.02    6.16
  -3 -14 -12   12.78    3.67
   3 -14  12   14.63    2.91
   3  14 -12   18.19    4.85
  -3  14  12   13.41    4.80
  -3 -15   0   46.92    4.00
   3 -15   0   46.85    3.89
   3  15   0   50.64    5.70
  -3  15   0   53.43    4.37
  -3 -15   1   72.12    4.63
   3 -15  -1   72.18    6.79
   3  15   1   69.91    6.53
  -3  15  -1   76.10    7.71
  -3 -15  -1   58.48    7.31
  -3 -15  -1   72.17    6.71
   3 -15   1   69.41    6.94
   3  15  -1   74.98    6.63
  -3  15   1   71.42    7.40
  -3 -15   2   32.72    5.50
   3 -15  -2   31.44    5.24
   3  15   2   33.39    5.01
  -3  15  -2   34.92    5.96
  -3 -15  -2   30.07    5.75
  -3 -15  -2   36.81    5.16
   3 -15   2   25.54    5.46
   3  15  -2   34.34    3.51
  -3  15   2   33.97    5.80
  -3 -15   3   -1.25    3.98
   3 -15  -3    6.17    3.71
   3  15   3    2.80    3.52
  -3  15  -3    3.30    4.24
  -3 -15  -3    0.82    4.04
  -3 -15  -3    1.80    3.49
   3 -15   3    0.99    2.44
   3  15  -3    2.66    3.73
  -3  15   3    1.92    2.59
  -3 -15   4    7.82    4.16
   3 -15  -4    6.89    3.85
   3  15   4    3.81    2.32
  -3  15  -4    5.72    2.93
  -3 -15  -4    6.78    2.92
  -3 -15  -4    6.28    3.72
   3 -15   4    3.40    3.96
   3  15  -4    3.02    4.21
  -3  15   4    6.59    4.35
   3 -15  -5   43.15    6.55
  -3 -15   5   36.34    3.94
   3 -15  -5   34.10    3.56
   3  15   5   35.80    5.01
  -3  15  -5   33.30    6.08
  -3 -15  -5   35.02    6.09
  -3 -15  -5   34.16    4.90
   3 -15   5   36.07    5.45
   3  15  -5   38.32    5.57
  -3  15   5   31.89    3.83
   3 -15  -6   13.68    5.31
  -3 -15   6   11.54    4.99
   3 -15  -6   18.99    2.83
   3  15   6   11.11    4.08
  -3  15  -6   11.09    5.06
  -3 -15  -6   17.31    5.39
  -3 -15  -6   16.93    4.20
   3 -15   6   15.76    4.58
   3  15  -6   18.51    4.98
  -3  15   6    9.42    5.02
   3 -15  -7    6.26    3.06
  -3 -15   7    9.57    4.69
   3 -15  -7    8.47    2.49
   3  15   7    5.59    3.68
  -3  15  -7    5.87    4.69
  -3 -15  -7    9.02    4.71
  -3 -15  -7    2.56    3.49
   3 -15   7    2.39    3.87
   3  15  -7    1.98    4.08
  -3  15   7    1.35    2.68
   3 -15  -8   33.12    4.16
  -3 -15   8   27.94    3.85
   3 -15  -8   29.19    3.38
   3  15   8   27.90    4.59
  -3  15  -8   36.45    5.89
  -3 -15  -8   40.25    6.55
  -3 -15  -8   26.70    3.12
   3 -15   8   24.96    5.30
   3  15  -8   31.20    3.69
  -3  15   8   36.53    5.87
   3 -15  -9   12.01    3.53
  -3 -15   9   17.97    5.07
   3 -15  -9   10.54    2.74
   3  15   9    9.48    3.98
  -3  15  -9   16.80    4.97
  -3 -15  -9   16.11    3.80
  -3 -15  -9   15.05    3.99
   3 -15   9   13.29    4.58
   3  15  -9   12.90    3.20
  -3  15   9   17.39    5.11
  -3 -16   0   63.81    7.97
  -3 -16   0   57.53    7.25
   3 -16   0   69.60    4.89
   3  16   0   68.42    7.14
  -3  16   0   60.70    8.03
  -3 -16   1   29.42    6.04
   3 -16  -1   34.89    5.81
   3  16   1   41.87    5.63
  -3  16  -1   31.42    4.46
  -3 -16  -1   32.71    4.13
  -3 -16  -1   34.29    3.77
   3 -16   1   30.88    5.97
   3  16  -1   32.39    3.88
  -3  16   1   34.66    6.59
  -3 -16   2    4.22    4.45
   3 -16  -2   -1.89    4.18
   3  16   2    3.20    2.52
  -3  16  -2   12.60    4.85
  -3 -16  -2   -8.05    4.35
  -3 -16  -2    0.05    2.46
   3 -16   2    5.01    4.00
   3  16  -2   -4.23    3.95
  -3  16   2    1.61    2.78
  -3 -16   3   67.39    7.41
   3 -16  -3   62.36    6.95
   3  16   3   60.64    6.54
  -3  16  -3   59.02    7.99
  -3 -16  -3   53.55    7.79
  -3 -16  -3   60.13    4.59
   3 -16   3   60.55    7.02
   3  16  -3   71.83    7.34
  -3  16   3   63.13    7.82
  -3 -16   4   13.01    3.38
   3 -16  -4   12.53    4.79
   3  16   4   16.12    4.52
  -3  16  -4    7.13    5.52
  -3 -16  -4   10.13    5.60
  -3 -16  -4   16.89    3.00
   3 -16   4   10.39    3.20
   3  16  -4   21.38    5.05
  -3  16   4    7.51    5.54
   4   0  -1  113.55    1.39
   4   0   1  112.52    1.82
   4   0  -1  113.57    2.14
   4   0   2   65.08    1.51
   4   0  -2   67.39    2.18
   4   0   3 2434.09   85.58
   4   0  -3 2552.80   91.17
   4   0   3 2469.87   86.55
   4   0   4  430.34    9.12
   4   0  -4  442.59    9.86
   4   0   4  425.19    8.67
   4   0   5  371.86    8.16
   4   0  -5  385.43    8.64
   4   0   5  374.69    7.23
  -4   0   6  363.27    5.60
   4   0   6  355.32    8.44
   4   0  -6  372.63    8.57
   4   0   6  360.83    6.84
  -4   0   7  118.68    2.21
   4   0   7  119.48    3.81
   4   0   7  120.37    2.29
   4   0  -7  122.90    2.67
   4   0   7  121.78    2.38
  -4   0   8   61.72    1.78
   4   0   8   61.63    1.39
   4   0  -8   65.02    2.55
   4   0   8   60.50    1.75
  -4   0   9  133.96    2.84
   4   0   9  134.75    2.28
   4   0  -9  142.97    4.11
   4   0   9  141.02    2.67
  -4   0  10    1.67    1.02
   4   0  10   -1.51    1.64
   4   0  10    2.40    0.69
   4   0 -10    1.22    1.53
   4   0  10    2.88    0.67
  -4   0  11  303.54    6.85
   4   0  11  241.70    8.88
   4   0  11  292.13    4.70
   4   0 -11  329.61    8.24
   4   0  11  317.82    4.76
  -4   0  12   14.75    1.66
   4   0  12   13.02    1.88
   4   0 -12   17.80    1.96
   4   0  12   13.23    0.51
  -4   0  13   41.37    2.53
   4   0  13   48.51    4.15
   4   0 -13   52.00    2.78
  -4   0  14   15.54    2.15
   4   0  14   15.93    3.45
   4   0 -14   21.56    2.24
  -4   0  15    8.38    2.18
   4   0  15   12.55    2.20
   4   0 -15    9.08    2.07
   4   0 -15   10.50    2.21
  -4   0  16   11.53    2.47
   4   0  16   12.15    3.87
   4   0 -16   11.02    2.18
   4   0 -16   13.00    2.36
  -4   0  17  102.26    5.86
   4   0  17  136.97    6.28
   4   0 -17  140.11    6.29
   4   0 -17  134.61    5.43
  -4   0  18    0.53    2.58
   4   0  18    7.11    3.97
   4   0 -18    5.91    2.60
   4   0 -18    4.41    2.22
  -4   0  19   10.42    3.48
   4   0  19   18.51    5.36
   4   0 -19   25.23    3.48
   4   0 -19   27.05    2.94
  -4   0  20    6.28    3.27
   4   0  20    9.95    3.20
   4   0 -20    9.91    2.31
   4   0 -20    8.95    2.61
  -4   0  21    0.45    3.16
   4   0 -21    3.37    2.11
   4   0 -21    2.66    3.17
  -4   0  22    8.96    3.99
   4   0 -22   11.03    2.56
   4   0 -22   13.42    3.79
   4   1   0  176.98    2.46
   4   1   0  179.69    3.86
   4   1   1  774.98   15.00
   4   1   1  798.97   18.29
   4  -1  -1  795.67   19.07
   4   1   2  258.62    4.47
   4   1   2  264.80    5.23
   4  -1  -2  261.79    4.93
   4   1  -2  271.36    5.86
   4  -1   2  254.95    5.30
   4  -1  -3   99.90    1.30
   4   1   3   97.69    2.31
   4   1   3  101.27    2.39
   4  -1  -3  104.63    3.18
   4   1  -3   98.54    2.21
   4  -1   3   97.96    2.56
   4  -1  -4  597.36    9.71
   4   1   4  569.72   12.59
   4   1   4  585.17   12.12
   4  -1  -4  604.54   14.25
   4   1  -4  595.76   13.78
   4  -1   4  588.55   12.59
  -4  -1   5  157.81    1.84
   4   1   5  150.75    3.76
   4  -1  -5  156.58    2.38
   4   1   5  156.66    3.09
   4  -1  -5  158.77    4.35
   4   1  -5  156.08    3.15
   4  -1   5  151.84    3.24
  -4  -1   6  250.75    3.95
   4   1   6  247.82    5.99
   4  -1  -6  266.16    4.31
   4   1   6  259.51    5.06
   4  -1  -6  252.93    6.28
   4   1  -6  266.30    6.19
   4  -1   6  251.83    4.77
  -4  -1   7   16.89    0.77
   4   1   7   18.37    1.79
   4  -1  -7   20.36    1.19
   4  -1  -7   18.04    1.62
   4   1   7   17.62    1.15
   4   1   7   17.53    0.96
   4  -1  -7   20.58    1.82
   4  -1   7   18.62    1.88
   4   1  -7   19.33    1.75
   4  -1   7   17.98    1.02
  -4  -1   8  135.97    2.92
   4   1   8  126.39    4.11
   4  -1  -8  134.51    2.93
   4   1   8  129.69    2.27
   4   1   8  130.36    2.73
   4  -1  -8  134.51    4.01
  -4   1   8  132.12    2.57
   4   1  -8  138.18    3.93
   4  -1   8  134.23    2.51
  -4  -1   9    7.85    1.27
   4  -1  -9    6.29    1.53
   4   1   9    6.11    0.78
   4   1   9    6.55    0.85
   4  -1  -9    9.36    1.67
  -4   1   9    7.54    1.32
   4   1  -9    6.74    1.03
   4  -1   9    7.25    1.00
  -4  -1  10    9.44    1.51
   4  -1 -10    7.57    1.67
   4   1  10    8.49    0.66
   4   1  10    8.42    0.72
   4  -1 -10   10.19    1.77
  -4   1  10    9.25    1.18
   4   1 -10    7.04    1.74
   4  -1  10    9.35    0.92
  -4  -1  11   81.29    2.67
   4  -1 -11   83.69    3.12
   4   1  11   73.85    1.24
   4   1  11   79.12    1.19
   4  -1 -11   86.04    3.36
  -4   1  11   78.82    2.75
   4  -1  11   81.01    4.41
   4   1 -11   86.55    3.35
   4  -1  11   84.57    1.51
  -4  -1  12   62.01    2.71
   4   1  12   63.79    2.94
   4  -1 -12   68.63    3.04
   4  -1 -12   64.82    3.15
  -4   1  12   60.25    3.26
   4  -1  12   58.67    2.84
   4   1 -12   61.27    2.98
   4  -1  12   60.61    1.36
  -4  -1  13  183.30    5.60
   4   1  13  194.09    8.22
   4  -1 -13  199.46    5.91
   4  -1 -13  203.38    6.26
  -4   1  13  185.41    5.61
   4  -1  13  186.86    7.98
   4   1 -13  206.77    5.87
   4  -1  13  173.03    2.44
  -4  -1  14   52.92    3.13
   4   1  14   57.76    4.87
   4  -1 -14   60.63    3.18
   4  -1 -14   59.27    3.25
  -4   1  14   56.08    3.17
   4  -1  14   55.07    3.25
   4   1 -14   60.50    3.22
  -4  -1  15   38.26    3.15
   4   1  15   46.55    4.95
   4  -1 -15   48.45    2.91
   4  -1 -15   48.15    3.15
  -4   1  15   41.27    3.18
   4  -1  15   45.19    4.78
   4   1 -15   48.22    3.02
  -4  -1  16    7.01    2.18
   4   1  16    0.15    2.25
   4  -1 -16    2.90    1.97
   4  -1 -16    7.03    2.09
  -4   1  16    5.42    2.21
   4  -1  16    6.08    2.27
   4   1 -16    4.81    1.25
  -4  -1  17   19.27    3.08
   4   1  17   20.15    4.90
   4  -1 -17   24.54    2.55
   4  -1 -17   25.81    2.78
  -4   1  17   20.61    3.05
   4  -1  17   24.30    4.72
   4   1 -17   27.12    2.60
  -4  -1  18    6.52    2.92
   4   1  18   16.68    4.46
   4  -1 -18   14.15    2.33
   4  -1 -18   12.00    2.45
  -4   1  18    8.71    2.83
   4  -1  18    5.36    2.78
   4   1 -18   12.10    2.27
   4   1 -18   12.63    2.53
  -4  -1  19   26.31    3.94
   4   1  19   34.92    4.00
   4  -1 -19   40.82    3.12
   4  -1 -19   38.86    3.26
  -4   1  19   32.67    4.08
   4  -1  19   38.37    5.99
   4   1 -19   37.57    3.09
   4   1 -19   41.59    3.52
  -4  -1  20    9.35    3.31
   4   1  20    9.66    5.06
   4  -1 -20   13.75    2.36
   4  -1 -20   11.01    2.64
  -4   1  20    8.84    3.41
   4   1 -20   10.53    2.39
   4   1 -20   13.98    2.80
  -4  -1  21    1.73    3.02
   4   1  21    0.87    4.36
   4  -1 -21    0.60    2.05
   4  -1 -21    0.36    2.29
  -4   1  21    0.81    3.03
   4   1 -21   -1.59    2.03
   4   1 -21    1.12    2.39
  -4  -1  22    1.61    3.55
   4   1  22    6.06    3.20
  -4   1  22    2.96    3.68
   4   1 -22    8.42    2.45
   4   1 -22    7.84    2.84
  -4  -2   0    2.01    0.51
  -4  -2   0    3.88    1.13
   4   2   0    2.91    0.75
   4  -2   0    4.32    1.25
   4   2   1  508.84    9.54
  -4  -2   1  540.99    8.61
  -4  -2   1  540.43   11.60
   4   2   1  516.42   11.03
   4  -2  -1  523.11   11.87
  -4  -2  -1  535.01    9.32
  -4  -2  -1  520.60   10.74
   4   2  -1  523.65   10.38
   4   2   2  373.04    6.74
  -4  -2   2  384.07    5.19
  -4  -2   2  391.86    8.39
   4   2   2  385.53    7.74
   4  -2  -2  382.80    7.51
  -4  -2  -2  394.32    6.94
  -4  -2  -2  378.86    6.63
   4   2  -2  380.22    7.27
  -4  -2   3  233.84    2.73
   4   2   3  225.74    4.41
  -4  -2   3  232.51    5.46
   4   2   3  235.59    4.65
   4  -2  -3  237.84    5.71
  -4   2  -3  222.22    5.04
  -4  -2  -3  241.01    4.57
   4   2  -3  230.39    5.36
   4  -2   3  232.06    4.99
   4  -2  -4  388.12    6.48
   4   2   4  357.89    7.48
  -4  -2   4  372.62    8.45
   4   2   4  374.63    7.22
   4  -2  -4  369.12    8.80
  -4   2  -4  380.24    7.86
  -4  -2  -4  387.25    6.99
   4   2  -4  371.02    8.42
   4  -2   4  363.85    6.65
   4  -2  -5  186.98    3.33
   4   2   5  174.13    4.20
  -4  -2   5  179.71    4.65
   4   2   5  176.38    3.38
   4  -2  -5  174.65    4.78
  -4   2  -5  180.93    3.93
  -4  -2  -5  190.01    4.50
   4   2  -5  177.95    4.56
   4  -2   5  174.30    3.75
   4   2   6  125.76    3.62
   4  -2  -6  133.73    2.79
  -4  -2   6  126.19    3.58
   4   2   6  131.66    2.96
   4  -2  -6  132.73    3.89
  -4   2  -6  128.84    2.98
  -4  -2  -6  134.51    3.83
   4   2  -6  133.39    2.86
   4  -2   6  126.35    2.78
   4   2   7  188.19    5.39
   4  -2  -7  200.19    3.71
  -4  -2   7  199.95    3.74
  -4  -2   7  197.00    4.00
   4   2   7  200.42    3.51
   4  -2  -7  193.10    5.32
  -4   2  -7  203.10    4.14
  -4  -2  -7  205.65    5.37
   4   2  -7  199.22    5.09
   4  -2   7  193.22    3.77
   4   2   8   31.30    2.30
   4  -2  -8   31.76    1.38
  -4  -2   8   30.35    1.18
   4   2   8   30.27    1.24
   4  -2  -8   30.53    2.23
  -4   2  -8   31.20    1.41
   4   2  -8   30.11    1.43
   4  -2   8   33.05    1.24
  -4  -2   9   13.39    1.11
   4  -2  -9   17.99    1.31
   4   2   9   14.76    0.87
   4  -2  -9   13.97    1.90
   4   2   9   13.66    1.02
   4   2  -9   17.08    1.83
   4  -2   9   14.83    0.97
  -4  -2  10  133.73    3.98
   4  -2 -10  150.04    4.48
   4  -2 -10  143.08    4.15
   4   2  10  140.97    2.26
   4   2  10  135.40    2.44
   4  -2 -10  140.64    4.47
  -4   2  10  138.81    4.24
   4   2 -10  147.23    3.43
   4  -2  10  145.50    3.17
  -4  -2  11   79.89    2.71
   4  -2 -11   90.38    3.02
   4  -2 -11   87.96    3.23
   4   2  11   77.38    1.25
   4   2  11   78.09    1.25
   4  -2 -11   86.90    3.44
  -4   2  11   80.32    2.84
   4  -2  11   87.91    4.63
   4   2 -11   89.90    3.52
   4  -2  11   86.29    2.18
   4   2  12   15.63    1.81
  -4  -2  12   10.57    1.71
   4  -2 -12   11.63    1.30
   4  -2 -12   15.33    1.38
  -4   2  12   10.68    1.72
   4  -2  12   11.40    3.08
   4   2 -12   16.60    2.05
   4  -2  12   13.88    1.06
   4   2  13    2.00    2.49
  -4  -2  13    0.60    1.48
   4  -2 -13   -0.81    1.03
   4  -2 -13    0.88    1.73
  -4   2  13   -1.05    1.53
   4  -2  13    3.00    2.54
   4   2 -13   -0.92    1.62
   4  -2  13    0.18    0.76
   4   2  14   12.13    3.29
  -4  -2  14   12.05    2.03
   4  -2 -14   13.41    2.09
   4  -2 -14   11.13    2.23
  -4   2  14   15.62    2.18
   4  -2  14   14.54    3.58
   4   2 -14   14.06    2.18
   4   2  15  105.80    6.94
  -4  -2  15  106.35    4.78
   4  -2 -15  110.94    4.41
   4  -2 -15  125.37    4.74
  -4   2  15   95.70    4.77
   4  -2  15  112.44    4.99
   4   2 -15  116.62    4.47
   4   2  16   16.23    3.91
  -4  -2  16    9.45    2.59
   4  -2 -16   16.50    2.28
   4  -2 -16   15.14    2.41
  -4   2  16   12.51    2.56
   4  -2  16   15.13    4.08
   4   2 -16   16.83    2.34
   4   2  17   43.37    3.61
  -4  -2  17   33.70    3.80
   4  -2 -17   47.00    3.10
   4  -2 -17   48.46    3.22
  -4   2  17   43.08    3.86
   4  -2  17   44.44    3.73
   4   2 -17   45.87    3.13
   4   2  18   15.43    2.76
  -4  -2  18    8.79    3.11
   4  -2 -18   11.85    2.36
   4  -2 -18   17.20    2.53
  -4   2  18    7.73    2.98
   4  -2  18   11.69    4.39
   4   2 -18   15.60    2.40
   4   2  19   17.03    4.87
  -4  -2  19   12.61    3.42
   4  -2 -19   18.56    2.53
   4  -2 -19   21.43    2.74
  -4   2  19   17.49    3.52
   4  -2  19   21.49    3.35
   4   2 -19   19.53    2.64
   4   2  20    9.87    4.55
  -4  -2  20    6.53    3.24
   4  -2 -20    6.81    2.33
   4  -2 -20    8.18    2.44
  -4   2  20    4.37    3.17
   4   2 -20    5.37    2.30
   4   2  21   27.05    3.92
  -4  -2  21   18.83    4.25
   4  -2 -21   22.13    2.94
   4  -2 -21   28.41    3.12
  -4   2  21   19.15    4.47
   4  -2  21   32.01    4.29
   4   2 -21   29.57    3.11
   4   2 -21   33.09    3.67
   4   2  22    7.34    5.33
  -4  -2  22    6.80    3.79
  -4   2  22    1.69    3.26
   4   2 -22    1.47    2.21
   4   2 -22   -2.72    2.53
  -4  -3   0  117.91    2.05
  -4  -3   0  120.35    3.14
   4   3   0  119.79    3.17
   4  -3   0  116.13    3.35
  -4   3   0  115.11    3.48
  -4  -3   1  866.83   17.71
  -4  -3   1  834.36   20.59
   4   3   1  868.89   20.94
   4  -3  -1  850.35   21.38
  -4   3  -1  858.75   21.44
  -4  -3  -1  865.55   18.24
  -4  -3  -1  832.69   19.91
   4   3  -1  856.89   20.81
  -4   3   1  844.74   19.75
   4   3   2   68.47    1.80
  -4  -3   2   73.44    1.24
  -4  -3   2   71.60    2.64
   4   3   2   75.19    1.67
   4  -3  -2   76.58    2.77
  -4   3  -2   70.08    2.60
  -4  -3  -2   77.38    2.03
  -4  -3  -2   71.95    1.65
   4   3  -2   79.35    2.67
  -4   3   2   75.37    2.81
   4   3   3  269.75    5.33
  -4  -3   3  274.58    6.41
   4   3   3  273.12    5.50
   4  -3  -3  277.74    6.62
  -4   3  -3  265.74    5.12
  -4  -3  -3  280.20    5.52
  -4  -3  -3  270.60    5.52
   4   3  -3  276.42    6.44
   4   3   4   24.57    1.52
  -4  -3   4   27.40    1.28
   4   3   4   26.45    1.32
   4  -3  -4   27.50    2.02
  -4   3  -4   27.35    1.69
  -4  -3  -4   24.04    1.58
  -4  -3  -4   25.63    1.36
   4   3  -4   24.38    1.89
   4  -3   4   24.86    1.05
   4  -3  -5  708.64   14.26
   4   3   5  649.89   15.93
  -4  -3   5  660.31   14.98
   4   3   5  677.05   14.42
   4  -3  -5  685.08   17.13
  -4   3  -5  695.27   16.02
  -4  -3  -5  683.75   16.08
  -4  -3  -5  678.02   14.23
   4   3  -5  696.93   16.76
   4  -3   5  650.46   14.70
   4   3   6  239.47    5.02
   4  -3  -6  266.64    4.87
  -4  -3   6  244.83    6.25
   4   3   6  248.46    4.56
   4  -3  -6  248.66    5.22
  -4   3  -6  248.85    5.56
  -4  -3  -6  249.05    6.18
  -4  -3  -6  248.08    4.55
   4   3  -6  252.20    6.21
   4  -3   6  236.83    4.97
   4   3   7  338.51    8.71
   4  -3  -7  360.40    7.09
  -4  -3   7  342.89    8.66
   4   3   7  346.88    6.29
   4  -3  -7  340.96    7.32
  -4   3  -7  340.19    7.41
  -4  -3  -7  355.54    9.09
   4   3  -7  360.89    7.41
   4  -3   7  345.57    7.03
   4   3   8  278.33    8.24
   4  -3  -8  380.99    7.96
  -4  -3   8  367.00    9.22
   4   3   8  377.08    6.96
   4  -3  -8  359.93    7.84
  -4   3  -8  361.66    7.63
  -4  -3  -8  380.31    8.41
   4   3  -8  380.38    9.47
   4  -3   8  358.87    7.28
   4  -3  -9   48.72    2.05
  -4  -3   9   42.10    2.62
   4   3   9   46.08    1.16
   4  -3  -9   47.77    1.81
  -4   3  -9   46.81    1.85
  -4  -3  -9   49.36    3.17
   4   3  -9   46.29    2.58
   4  -3   9   46.68    1.62
   4  -3 -10  126.90    3.59
  -4  -3  10  118.01    3.22
  -4  -3  10  118.44    3.16
   4   3  10  119.37    2.21
   4  -3 -10  124.04    4.29
  -4   3 -10  120.80    3.01
  -4  -3 -10  126.31    5.24
   4   3 -10  125.21    4.17
   4  -3  10  119.70    2.73
   4  -3 -11  129.78    3.97
  -4  -3  11  123.63    3.74
  -4  -3  11  125.70    4.33
   4   3  11  118.38    1.92
   4  -3 -11  126.92    4.40
  -4   3 -11  126.32    3.04
  -4  -3 -11  134.16    5.58
   4   3 -11  130.70    4.35
   4  -3  11  122.77    2.72
   4   3  12   21.67    2.03
   4  -3 -12   23.39    2.28
  -4  -3  12   20.50    2.12
   4  -3 -12   28.66    2.35
  -4   3 -12   23.36    1.84
  -4   3  12   26.18    2.17
   4   3 -12   24.07    2.36
   4  -3  12   23.15    1.56
   4   3  13  186.42    6.21
  -4  -3  13  179.35    5.77
   4  -3 -13  206.11    6.39
   4  -3 -13  197.39    6.04
   4  -3 -13  193.22    6.26
  -4   3 -13  183.11    4.10
  -4   3  13  178.28    5.91
   4  -3  13  187.01    8.47
   4   3 -13  194.01    6.20
   4  -3  13  191.42    3.72
   4   3  14    8.92    2.09
  -4  -3  14    8.41    2.72
   4  -3 -14    8.06    2.39
   4  -3 -14   12.60    2.04
   4  -3 -14    9.65    2.14
  -4   3 -14    8.74    1.10
  -4   3  14   11.91    2.14
   4  -3  14    6.75    2.23
   4   3 -14   14.21    2.14
   4  -3  14    8.13    0.93
   4   3  15   73.82    5.44
  -4  -3  15   57.25    3.89
   4  -3 -15   71.95    3.58
   4  -3 -15   71.85    3.69
  -4   3  15   71.81    4.02
   4  -3  15   74.05    6.20
   4   3 -15   76.41    2.64
   4  -3  15   65.18    1.66
   4   3  16    8.02    3.74
  -4  -3  16    9.83    2.49
   4  -3 -16   11.84    2.21
   4  -3 -16   11.57    2.27
  -4   3  16    6.00    2.44
   4  -3  16    7.68    2.50
   4  -3  16    8.08    0.95
   4   3 -16    6.91    2.18
   4   3  17    2.29    3.52
  -4  -3  17    1.31    2.35
   4  -3 -17    2.62    2.00
   4  -3 -17    3.00    2.03
  -4   3  17    2.36    2.37
   4  -3  17    3.15    3.77
   4   3 -17    2.12    2.07
   4   3  18    6.21    3.84
  -4  -3  18    1.05    2.72
   4  -3 -18    5.60    2.12
   4  -3 -18    3.50    2.13
  -4   3  18    4.55    2.63
   4  -3  18    2.79    4.15
   4   3 -18    4.01    2.23
   4   3  19   22.60    5.39
  -4  -3  19   18.21    3.85
   4  -3 -19   27.38    2.89
   4  -3 -19   27.66    2.85
  -4   3  19   16.96    3.83
   4  -3  19   22.98    5.56
   4   3 -19   29.71    2.98
   4   3  20   25.95    3.98
  -4  -3  20   24.46    4.50
   4  -3 -20   31.43    3.10
   4  -3 -20   34.77    3.18
  -4   3  20   22.43    4.31
   4  -3  20   30.94    6.29
   4   3 -20   37.06    3.36
   4   3  21   19.09    5.89
  -4  -3  21   17.43    4.20
   4  -3 -21   16.81    2.83
   4  -3 -21   18.74    2.80
  -4   3  21   10.72    4.14
   4  -3  21   19.23    3.95
   4   3 -21   21.50    2.97
   4   3  22   11.70    5.47
  -4  -3  22    5.45    2.51
  -4   3  22    5.73    4.00
   4   3 -22   13.11    2.74
  -4  -4   0   59.64    1.65
  -4  -4   0   57.12    2.33
   4   4   0   56.35    2.26
   4  -4   0   57.47    1.77
  -4   4   0   54.06    2.65
  -4  -4   1  336.79    5.82
  -4  -4   1  336.13    7.72
   4   4   1  326.49    7.18
   4  -4  -1  334.95    7.81
  -4   4  -1  341.08    7.96
  -4  -4  -1  340.57    6.43
  -4  -4  -1  336.19    7.43
   4   4  -1  334.28    7.50
   4  -4   1  334.35    7.80
  -4   4   1  341.08    8.27
  -4  -4   2   36.18    2.18
   4   4   2   40.00    1.79
   4  -4  -2   37.88    1.49
  -4   4  -2   35.35    2.12
  -4  -4  -2   37.85    1.55
  -4  -4  -2   38.78    1.88
   4   4  -2   35.85    1.38
  -4   4   2   38.28    2.33
  -4  -4   3  277.41    6.75
   4   4   3  280.19    5.82
   4  -4  -3  282.43    6.87
  -4   4  -3  279.53    6.63
  -4  -4  -3  295.90    6.22
  -4  -4  -3  285.82    6.06
   4   4  -3  280.77    5.46
  -4   4   3  284.37    5.93
   4   4   4   41.68    1.36
  -4  -4   4   42.67    2.41
   4   4   4   46.04    1.66
   4  -4  -4   45.19    1.59
  -4   4  -4   47.30    2.15
  -4  -4  -4   42.75    2.11
  -4  -4  -4   43.91    1.77
   4   4  -4   45.07    1.55
  -4   4   4   44.88    2.46
   4  -4  -5  110.41    2.65
   4   4   5  104.30    3.19
  -4  -4   5  109.46    2.68
   4   4   5  108.97    2.53
   4  -4  -5  103.54    3.58
  -4   4  -5  104.87    3.20
  -4  -4  -5  110.63    2.51
  -4  -4  -5  107.16    2.66
   4   4  -5  107.56    2.52
   4  -4   5  105.25    2.88
  -4   4   5  105.19    3.69
   4   4   6    2.33    1.47
   4  -4  -6    1.25    1.04
  -4  -4   6    0.70    1.60
   4   4   6    0.14    0.88
   4  -4  -6    3.08    1.55
  -4   4  -6    3.42    1.27
  -4  -4  -6    3.29    0.95
  -4  -4  -6    0.48    1.28
   4   4  -6    0.21    1.52
   4  -4   6    1.25    1.13
   4   4   7  449.91   10.28
   4  -4  -7  498.68   10.78
  -4  -4   7  465.02   12.05
   4   4   7  485.48    9.52
   4  -4  -7  484.32   12.19
  -4   4  -7  481.03    9.90
  -4  -4  -7  481.05   10.73
  -4  -4  -7  476.18    9.31
   4   4  -7  487.28   11.96
   4  -4   7  462.82   10.18
   4  -4  -8  191.97    4.62
  -4  -4   8  181.90    5.65
   4   4   8  188.37    3.51
   4  -4  -8  192.67    5.73
  -4   4  -8  184.53    4.65
  -4  -4  -8  186.88    5.98
  -4  -4  -8  193.18    4.20
   4   4  -8  193.16    5.39
   4  -4   8  179.68    4.20
   4  -4  -9  310.60    7.37
  -4  -4   9  292.51    8.32
   4   4   9  299.44    5.32
   4  -4  -9  302.00    8.18
  -4   4  -9  303.40    7.02
  -4  -4  -9  312.11    9.13
  -4  -4  -9  299.48    5.32
   4   4  -9  306.83    6.65
   4  -4   9  292.23    6.26
   4  -4 -10   10.76    1.84
  -4  -4  10    9.55    2.16
   4   4  10   11.51    1.04
   4  -4 -10   12.31    2.04
  -4   4 -10   14.28    1.50
  -4  -4 -10   13.51    2.65
   4   4 -10   14.59    2.09
   4  -4  10   11.85    1.29
   4   4  11   71.06    4.36
   4  -4 -11   78.89    3.36
  -4  -4  11   74.31    3.77
   4   4  11   73.96    1.70
   4  -4 -11   80.57    3.45
  -4   4 -11   77.63    2.65
  -4  -4 -11   81.54    3.21
   4   4 -11   80.04    3.56
   4  -4  11   77.32    2.31
   4   4  12   70.10    3.30
   4  -4 -12   78.95    3.55
  -4  -4  12   72.01    3.79
   4   4  12   68.31    1.35
   4  -4 -12   70.99    2.45
  -4   4 -12   74.08    3.21
  -4  -4 -12   82.05    5.10
   4   4 -12   75.68    3.67
   4  -4  12   73.97    2.34
   4   4  13   13.12    2.14
   4  -4 -13   14.35    2.42
  -4  -4  13   12.68    2.25
  -4  -4  13   14.57    1.62
   4  -4 -13   12.98    2.24
  -4   4 -13   16.72    1.55
  -4  -4 -13   16.45    3.56
   4   4 -13   15.26    2.32
   4  -4  13   13.81    1.30
   4   4  14   52.84    3.25
   4  -4 -14   56.22    3.72
  -4  -4  14   45.05    3.47
  -4  -4  14   57.95    3.47
   4  -4 -14   56.59    3.28
  -4   4 -14   54.17    2.79
  -4  -4 -14   59.81    3.40
   4   4 -14   58.35    3.37
   4  -4  14   52.29    1.91
   4   4  15   62.48    5.55
  -4  -4  15   52.14    3.92
   4  -4 -15   70.93    4.23
   4  -4 -15   64.93    2.41
   4  -4 -15   69.44    3.59
  -4   4 -15   61.87    2.92
   4  -4  15   65.33    5.87
   4   4 -15   69.20    3.72
   4  -4  15   60.18    2.53
   4   4  16    8.51    2.31
  -4  -4  16    4.25    2.46
   4  -4 -16    2.44    2.84
   4  -4 -16    9.47    2.17
   4  -4 -16    8.37    2.18
  -4   4 -16    6.55    1.63
  -4   4  16    7.73    1.68
   4  -4  16    0.62    4.03
   4  -4  16    5.72    1.07
   4   4 -16    6.32    2.26
   4   4  17   31.18    3.36
  -4  -4  17   24.34    3.50
   4  -4 -17   34.35    2.95
   4  -4 -17   35.36    2.93
  -4   4 -17   28.63    1.55
  -4   4  17   27.35    3.69
   4  -4  17   40.02    5.55
   4  -4  17   31.91    1.42
   4   4 -17   35.36    3.10
   4   4  18    5.47    2.71
  -4  -4  18    2.20    1.81
   4  -4 -18    7.02    2.19
   4  -4 -18    3.21    2.23
  -4   4  18    1.06    3.01
   4  -4  18    5.76    2.84
   4  -4  18    4.45    1.08
   4   4 -18    3.91    2.40
   4   4  19    9.23    4.67
  -4  -4  19    5.60    3.29
   4  -4 -19    8.37    2.45
   4  -4 -19   11.24    2.44
  -4   4  19    1.72    3.44
   4  -4  19   16.69    4.85
   4   4 -19   10.68    2.61
   4   4  20   13.83    5.07
  -4  -4  20    8.47    3.66
   4  -4 -20   10.50    2.57
   4  -4 -20   12.67    3.25
  -4   4  20    3.98    3.88
   4  -4  20   15.00    5.61
   4   4 -20   14.97    2.78
   4   4  21   30.01    6.33
  -4  -4  21   21.08    3.08
   4  -4 -21   26.09    3.19
   4  -4 -21   28.56    3.08
  -4   4  21   19.43    4.87
   4  -4  21   32.84    4.41
   4   4 -21   28.09    3.45
   4   4  22   11.39    5.84
  -4  -4  22    8.80    4.28
  -4   4  22    9.41    4.18
   4  -4  22    9.86    5.67
   4   4 -22    8.08    2.78
  -4  -5   0   46.32    1.70
  -4  -5   0   43.17    2.27
   4   5   0   45.21    1.48
   4  -5   0   43.88    2.33
  -4   5   0   45.53    2.57
  -4  -5   1  144.50    3.13
  -4  -5   1  138.68    4.08
   4   5   1  140.68    3.64
   4  -5  -1  134.45    3.96
  -4   5  -1  141.42    3.18
  -4  -5  -1  140.81    3.27
  -4  -5  -1  138.61    3.82
   4   5  -1  137.78    3.82
   4  -5   1  136.34    3.06
  -4   5   1  138.89    3.25
  -4  -5   2   61.56    2.77
   4   5   2   66.15    2.31
   4  -5  -2   67.29    2.84
  -4   5  -2   65.54    2.80
  -4  -5  -2   65.34    2.29
  -4  -5  -2   66.16    2.43
   4   5  -2   61.64    2.60
   4  -5   2   62.35    2.55
  -4   5   2   65.73    3.01
  -4  -5   3   88.50    3.30
   4   5   3   89.45    2.60
   4  -5  -3   87.80    2.35
  -4   5  -3   90.44    3.20
  -4  -5  -3   92.09    2.85
  -4  -5  -3   89.31    2.74
   4   5  -3   87.87    3.05
   4  -5   3   81.55    2.77
  -4   5   3   89.49    3.45
  -4  -5   4   25.33    1.49
   4   5   4   29.18    1.54
   4  -5  -4   25.59    2.18
  -4   5  -4   26.81    2.08
  -4  -5  -4   24.50    1.92
  -4  -5  -4   29.89    1.64
   4   5  -4   26.48    2.07
  -4   5   4   24.85    1.52
   4  -5  -5   97.20    2.15
  -4  -5   5   89.02    3.56
   4   5   5   93.13    2.55
   4  -5  -5   93.55    3.53
  -4   5  -5   87.83    3.26
  -4  -5  -5   89.97    2.39
  -4  -5  -5   92.72    1.98
   4   5  -5   87.52    3.32
  -4   5   5   91.16    3.70
   4   5   6  177.84    5.29
   4  -5  -6  188.83    4.53
  -4  -5   6  183.39    5.62
   4   5   6  183.54    3.93
   4  -5  -6  190.96    4.29
  -4   5  -6  182.96    5.06
  -4  -5  -6  192.06    5.64
  -4  -5  -6  188.91    4.18
   4   5  -6  191.35    5.48
  -4   5   6  184.88    5.79
   4   5   7   62.37    3.04
   4  -5  -7   74.96    2.63
  -4  -5   7   75.20    3.46
   4   5   7   72.93    2.03
   4  -5  -7   69.11    2.28
  -4   5  -7   74.18    2.89
  -4  -5  -7   74.61    3.46
  -4  -5  -7   70.86    2.23
   4   5  -7   70.23    3.23
   4  -5   7   74.66    2.58
  -4   5   7   73.63    3.37
   4  -5  -8  115.04    3.73
  -4  -5   8  107.73    4.43
   4   5   8  111.29    2.59
   4  -5  -8  116.50    4.19
  -4   5  -8  113.61    3.59
  -4  -5  -8  113.84    4.60
  -4  -5  -8  111.33    2.71
   4   5  -8  111.21    4.06
   4  -5   8  107.06    3.23
   4  -5  -9  201.23    4.39
  -4  -5   9  196.49    6.50
   4   5   9  197.06    3.93
   4  -5  -9  194.44    6.08
  -4   5  -9  199.68    5.33
  -4  -5  -9  203.35    5.34
  -4  -5  -9  198.90    4.67
   4   5  -9  192.94    4.67
   4  -5   9  195.52    4.88
   4   5  10   11.10    2.54
   4  -5 -10   14.57    2.09
  -4  -5  10   15.60    2.43
   4   5  10   15.25    1.03
   4  -5 -10   11.44    2.19
  -4   5 -10   15.26    1.79
  -4  -5 -10   19.33    2.87
  -4  -5 -10   13.07    1.45
   4   5 -10   17.13    2.28
   4  -5  10   15.28    1.56
   4   5  11   12.22    2.98
   4  -5 -11   14.68    2.31
  -4  -5  11   15.94    2.55
   4   5  11   13.74    1.25
   4  -5 -11   16.68    1.46
  -4   5 -11   17.66    1.84
  -4  -5 -11   14.91    3.11
  -4  -5 -11   15.25    1.30
   4   5 -11   17.33    2.30
   4  -5  11   15.07    1.54
   4   5  12   59.55    3.13
   4  -5 -12   63.49    3.59
  -4  -5  12   66.88    3.83
   4   5  12   60.44    1.43
   4  -5 -12   62.29    3.45
  -4   5 -12   62.32    3.52
  -4  -5 -12   63.32    4.72
   4   5 -12   63.55    3.55
   4  -5  12   60.37    2.37
   4   5  13   12.86    3.20
   4  -5 -13   11.27    2.50
  -4  -5  13   11.60    2.52
   4   5  13    9.93    0.80
   4  -5 -13    8.62    2.25
  -4   5 -13   11.59    1.70
  -4  -5 -13   13.43    2.25
   4   5 -13   10.64    2.38
   4  -5  13   12.41    1.46
   4   5  14   10.14    3.28
   4  -5 -14    8.55    2.57
  -4  -5  14    5.26    2.58
   4  -5 -14    9.62    2.19
  -4   5 -14   10.81    2.16
  -4  -5 -14   11.20    3.60
   4   5 -14    8.51    2.33
   4  -5  14    7.79    1.40
   4   5  15    1.80    3.17
   4  -5 -15    3.39    2.43
  -4  -5  15    3.37    2.25
  -4  -5  15    0.83    2.33
   4  -5 -15    0.93    1.99
  -4   5 -15    1.53    1.45
  -4  -5 -15    4.11    3.45
   4   5 -15    1.48    2.11
   4  -5  15    1.33    1.23
   4   5  16   22.20    4.40
  -4  -5  16   15.37    3.16
   4  -5 -16   20.49    3.41
   4  -5 -16   16.64    2.51
  -4  -5  16   29.36    3.11
   4  -5 -16   17.73    2.54
  -4   5 -16   16.71    1.89
  -4  -5 -16   22.66    2.97
   4  -5  16   16.59    1.63
   4   5 -16   20.80    2.82
   4   5  17   28.55    5.13
  -4  -5  17   14.98    3.61
   4  -5 -17   36.41    4.12
   4  -5 -17   32.17    3.01
   4  -5 -17   29.84    2.91
  -4   5 -17   25.18    2.03
   4  -5  17   24.83    5.47
   4  -5  17   26.52    1.75
   4   5 -17   31.81    3.20
   4   5  18   22.78    5.24
  -4  -5  18   17.27    3.85
   4  -5 -18   33.27    4.13
   4  -5 -18   21.25    2.98
   4  -5 -18   23.94    2.89
  -4   5 -18   25.42    1.89
   4  -5  18   22.02    3.88
   4  -5  18   25.84    2.23
   4   5 -18   27.69    3.20
   4   5  19   16.06    5.29
  -4  -5  19   10.39    3.76
   4  -5 -19   15.36    3.72
   4  -5 -19   19.11    2.75
   4  -5  19   20.21    5.81
   4   5 -19   18.73    3.04
   4   5  20   15.70    5.26
  -4  -5  20    7.58    2.51
   4  -5 -20   13.43    2.77
   4  -5 -20   12.05    3.44
   4  -5  20   26.82    6.01
   4   5 -20   13.96    3.07
   4   5  21   -1.50    4.69
  -4  -5  21    0.64    3.37
   4  -5 -21    0.77    2.32
   4  -5 -21    1.48    2.15
   4  -5  21    2.01    3.44
   4   5 -21    5.49    2.69
  -4  -6   0  184.84    4.33
  -4  -6   0  172.28    3.87
   4   6   0  167.38    4.72
   4  -6   0  168.79    5.35
  -4   6   0  170.13    5.53
  -4  -6   1   53.40    1.94
   4   6   1   56.75    2.48
   4  -6  -1   58.36    2.80
  -4   6  -1   54.04    2.96
  -4  -6  -1   59.22    2.28
  -4  -6  -1   60.95    2.59
   4   6  -1   52.59    2.59
   4  -6   1   52.30    1.83
  -4   6   1   53.13    2.95
  -4  -6   2  184.24    5.40
   4   6   2  188.53    3.83
   4  -6  -2  188.54    5.53
  -4   6  -2  192.36    5.51
  -4  -6  -2  191.09    4.77
  -4  -6  -2  186.24    4.88
   4   6  -2  184.18    5.11
   4  -6   2  186.19    5.00
  -4   6   2  188.85    5.78
  -4  -6   3   61.45    3.03
   4   6   3   60.56    2.40
   4  -6  -3   61.52    2.01
  -4   6  -3   62.60    2.10
  -4  -6  -3   59.46    2.67
  -4  -6  -3   58.81    2.52
   4   6  -3   61.58    2.81
   4  -6   3   63.37    2.70
  -4   6   3   59.33    2.15
  -4  -6   4  275.81    7.63
   4   6   4  271.14    6.26
   4  -6  -4  274.51    7.37
  -4   6  -4  274.23    7.28
  -4  -6  -4  286.17    7.27
  -4  -6  -4  276.28    5.43
   4   6  -4  274.32    7.40
   4  -6   4  271.84    6.85
  -4   6   4  273.94    7.94
  -4  -6   5   74.70    2.52
   4   6   5   76.40    2.52
   4  -6  -5   75.79    3.40
  -4   6  -5   79.93    3.32
  -4  -6  -5   76.39    3.26
  -4  -6  -5   75.40    2.69
   4   6  -5   78.59    3.38
  -4   6   5   75.68    3.63
   4  -6  -6  140.76    4.16
  -4  -6   6  135.08    4.91
   4   6   6  135.41    3.47
   4  -6  -6  139.86    4.63
  -4   6  -6  136.80    4.43
  -4  -6  -6  140.86    4.91
  -4  -6  -6  136.77    3.69
   4   6  -6  143.56    4.79
  -4   6   6  135.28    3.70
   4  -6  -7   23.81    2.12
  -4  -6   7   22.35    1.66
   4   6   7   22.50    1.54
   4  -6  -7   26.32    1.54
  -4   6  -7   21.97    2.18
  -4  -6  -7   23.55    2.73
  -4  -6  -7   23.78    2.15
   4   6  -7   23.47    2.41
  -4   6   7   23.76    1.70
   4  -6  -8  225.35    6.39
  -4  -6   8  210.34    7.11
   4   6   8  218.18    4.83
   4  -6  -8  213.34    5.18
  -4   6  -8  217.75    6.23
  -4  -6  -8  228.91    7.62
  -4  -6  -8  222.23    5.07
   4   6  -8  220.45    6.89
  -4   6   8  214.48    7.15
   4  -6  -9  195.50    6.01
  -4  -6   9  194.49    6.72
   4   6   9  187.02    4.20
   4  -6  -9  189.63    4.75
  -4   6  -9  190.30    5.84
  -4  -6  -9  197.88    7.21
  -4  -6  -9  186.64    4.37
   4   6  -9  189.52    6.30
  -4   6   9  188.62    6.67
   4   6  10  137.49    6.93
   4  -6 -10  207.56    6.44
  -4  -6  10  201.12    7.19
   4   6  10  199.68    4.96
   4  -6 -10  208.26    5.08
  -4   6 -10  200.38    5.89
  -4  -6 -10  212.68    7.98
  -4  -6 -10  203.04    4.48
   4   6 -10  211.68    5.26
   4   6  11   22.91    2.14
   4  -6 -11   22.78    2.67
  -4  -6  11   19.51    1.90
   4   6  11   20.31    1.26
   4  -6 -11   21.17    2.50
  -4   6 -11   22.00    2.18
  -4  -6 -11   25.00    3.43
  -4  -6 -11   18.87    1.37
   4   6 -11   22.20    2.63
   4   6  12    5.27    2.71
   4  -6 -12    2.15    2.26
  -4  -6  12    1.80    2.32
  -4  -6  12    1.32    2.30
   4   6  12    1.01    1.13
   4  -6 -12    2.08    1.94
  -4   6 -12    3.27    1.70
  -4  -6 -12   -0.82    1.70
  -4  -6 -12    0.79    1.18
   4   6 -12   -0.99    2.05
   4  -6  12    1.08    1.38
   4   6  13    6.60    3.20
   4  -6 -13    4.89    2.53
  -4  -6  13    7.00    2.54
   4   6  13    6.75    1.12
   4  -6 -13    7.24    2.13
  -4   6 -13    7.07    1.87
  -4  -6 -13    5.82    3.32
  -4  -6 -13    5.15    1.13
   4   6 -13    5.84    2.32
   4  -6  13    7.16    1.59
   4   6  14   39.33    4.73
   4  -6 -14   41.45    3.78
  -4  -6  14   38.57    3.77
   4  -6 -14   41.63    3.19
   4   6  14   38.41    1.35
  -4   6 -14   45.27    2.72
  -4  -6 -14   48.24    5.01
   4   6 -14   45.84    3.48
   4  -6  14   39.14    2.36
   4   6  15   37.30    3.27
   4  -6 -15   44.90    4.08
  -4  -6  15   41.32    3.79
   4  -6 -15   37.75    3.23
  -4   6 -15   39.47    2.70
  -4  -6 -15   47.25    5.35
   4   6 -15   36.83    3.38
   4  -6  15   37.55    2.96
   4   6  16   16.32    2.94
   4  -6 -16   24.45    3.65
  -4  -6  16   13.53    3.28
  -4  -6  16   20.99    3.36
   4  -6 -16   19.22    2.72
  -4   6 -16   21.65    2.23
  -4  -6 -16   24.11    3.31
   4  -6  16   18.16    1.99
   4   6 -16   21.64    2.99
   4   6  17   23.03    3.49
   4  -6 -17   33.19    4.26
  -4  -6  17   18.05    4.01
  -4  -6  17   33.75    3.73
   4  -6 -17   27.22    3.00
  -4   6 -17   25.69    2.47
  -4  -6 -17   43.96    5.44
   4  -6  17   26.52    2.22
   4   6 -17   29.26    3.41
   4   6  18   27.56    3.79
  -4  -6  18   20.72    2.88
   4  -6 -18   39.12    4.75
  -4  -6  18   33.89    3.70
   4  -6 -18   29.15    3.34
   4  -6 -18   29.52    3.19
  -4   6 -18   30.35    2.51
   4  -6  18   39.39    4.14
   4  -6  18   29.81    2.26
   4   6 -18   30.00    3.55
   4   6  19    6.10    2.89
  -4  -6  19    3.04    3.37
   4  -6 -19   -0.59    3.69
   4  -6 -19    4.08    2.50
   4  -6 -19    3.46    2.30
   4  -6  19   13.08    5.20
   4   6 -19    3.12    2.75
   4   6  20    4.97    3.21
  -4  -6  20    2.97    3.64
   4  -6 -20    4.34    2.63
   4  -6 -20    5.63    2.40
   4  -6  20   15.05    5.93
   4   6 -20    9.89    3.02
   4   6  21   15.45    3.85
  -4  -6  21    9.79    4.36
   4  -6  21   19.60    4.34
   4   6 -21   17.43    3.51
  -4  -7   0    3.08    1.48
  -4  -7   0    6.49    1.69
   4   7   0    0.25    1.00
   4  -7   0    0.77    1.14
  -4   7   0    0.12    1.93
  -4  -7   1   78.17    2.46
   4   7   1   77.48    3.13
   4  -7  -1   80.78    3.46
  -4   7  -1   77.69    3.68
  -4  -7  -1   80.62    2.99
  -4  -7  -1   78.10    3.27
   4   7  -1   77.09    3.23
   4  -7   1   75.61    3.35
  -4   7   1   78.84    3.80
  -4  -7   2   93.68    3.82
   4   7   2   85.55    2.37
   4  -7  -2   91.75    3.78
  -4   7  -2   89.12    3.92
  -4  -7  -2   92.72    3.39
  -4  -7  -2   87.80    3.48
   4   7  -2   88.28    3.66
   4  -7   2   87.92    3.56
  -4   7   2   88.91    4.13
  -4  -7   3   24.76    2.50
   4   7   3   21.52    1.98
   4  -7  -3   24.98    1.61
  -4   7  -3   25.85    1.67
  -4  -7  -3   24.82    2.19
  -4  -7  -3   24.20    2.11
   4   7  -3   23.37    2.32
   4  -7   3   23.25    1.46
  -4   7   3   20.54    1.73
  -4  -7   4   13.62    2.37
   4   7   4   14.83    1.75
   4  -7  -4   12.98    2.17
  -4   7  -4   16.88    2.24
  -4  -7  -4   15.90    1.41
  -4  -7  -4   17.62    1.88
   4   7  -4   14.73    1.49
   4  -7   4   13.19    2.04
  -4   7   4   14.91    2.46
  -4  -7   5   29.34    1.89
   4   7   5   27.50    1.97
   4  -7  -5   29.78    2.60
  -4   7  -5   28.92    2.56
  -4  -7  -5   30.64    2.60
  -4  -7  -5   28.92    2.10
   4   7  -5   28.88    1.72
   4  -7   5   28.71    2.27
  -4   7   5   27.94    2.86
   4  -7  -6   42.83    2.76
  -4  -7   6   43.23    3.27
   4   7   6   41.02    1.54
   4  -7  -6   46.86    2.04
  -4   7  -6   42.29    2.91
  -4  -7  -6   45.42    3.21
  -4  -7  -6   47.00    2.41
   4   7  -6   42.98    2.15
   4  -7   6   42.71    2.67
  -4   7   6   46.21    2.29
   4  -7  -7  386.24   10.52
  -4  -7   7  377.29    9.41
   4   7   7  368.09    8.89
   4  -7  -7  381.03    9.08
  -4   7  -7  368.21   10.57
  -4  -7  -7  375.51   11.51
  -4  -7  -7  386.08    9.23
   4   7  -7  382.38    9.16
   4  -7   7  372.92   10.13
  -4   7   7  358.16   11.47
   4  -7  -8    9.64    1.42
  -4  -7   8    6.09    2.64
   4   7   8   11.28    1.50
   4  -7  -8    9.34    1.45
  -4   7  -8    7.90    2.14
  -4  -7  -8   11.64    2.76
  -4  -7  -8   10.05    2.09
   4   7  -8   11.63    2.47
   4  -7   8   10.14    1.89
  -4   7   8    9.01    2.51
   4  -7  -9  220.14    7.27
  -4  -7   9  224.04    7.91
   4   7   9  215.31    5.19
   4  -7  -9  218.22    7.23
  -4   7  -9  213.14    6.80
  -4  -7  -9  233.15    8.79
  -4  -7  -9  213.58    5.42
   4   7  -9  221.74    7.44
  -4   7   9  205.76    7.53
   4  -7 -10    7.04    1.49
  -4  -7  10   11.14    2.57
   4   7  10    7.20    1.32
   4  -7 -10    8.69    2.22
  -4   7 -10    3.31    2.10
  -4  -7 -10   11.32    3.06
  -4  -7 -10    8.69    1.48
   4   7 -10   11.39    2.36
   4  -7  10    3.68    1.78
  -4   7  10   10.37    2.55
   4   7  11   19.83    3.61
   4  -7 -11   25.55    2.94
  -4  -7  11   25.21    3.26
   4   7  11   23.78    1.99
   4  -7 -11   23.41    1.85
  -4   7 -11   25.03    2.48
  -4  -7 -11   17.87    3.76
  -4  -7 -11   25.32    1.69
   4   7 -11   24.75    2.92
   4   7  12   45.31    4.72
   4  -7 -12   53.23    3.92
  -4  -7  12   53.68    4.18
   4   7  12   46.73    2.45
   4  -7 -12   51.55    3.55
  -4   7 -12   54.84    3.24
  -4  -7 -12   56.04    3.31
  -4  -7 -12   46.15    2.05
   4   7 -12   51.88    2.50
   4   7  13   22.36    2.57
   4  -7 -13   21.39    2.21
  -4  -7  13   23.66    2.18
   4   7  13   21.34    1.42
   4  -7 -13   22.20    2.80
  -4   7 -13   20.50    2.53
  -4  -7 -13   25.40    4.12
  -4  -7 -13   18.72    1.86
   4   7 -13   21.70    2.92
   4  -7  13   21.78    2.21
   4   7  14    6.52    3.44
   4  -7 -14    7.81    2.87
  -4  -7  14    3.50    2.79
   4  -7 -14    2.42    2.26
   4   7  14    4.97    1.28
  -4   7 -14    5.23    2.08
  -4  -7 -14    5.26    3.55
  -4  -7 -14    3.39    1.24
   4   7 -14    2.02    2.43
   4  -7  14    2.20    1.75
   4   7  15   44.01    5.43
   4  -7 -15   52.26    4.56
  -4  -7  15   47.19    4.34
   4  -7 -15   42.29    3.52
  -4   7 -15   42.60    3.26
  -4  -7 -15   54.03    5.76
   4  -7  15   36.95    3.61
   4   7 -15   45.48    2.56
   4   7  16   22.07    4.88
   4  -7 -16   30.60    4.25
  -4  -7  16   26.77    2.51
   4  -7 -16   25.85    3.02
  -4   7 -16   24.34    2.83
  -4  -7 -16   30.85    3.64
   4  -7  16   26.65    2.51
   4   7 -16   28.72    3.49
   4   7  17    2.73    4.37
   4  -7 -17   13.82    3.63
  -4  -7  17   17.91    3.27
   4  -7 -17    4.90    2.52
  -4   7 -17    8.94    2.35
  -4  -7 -17   11.16    4.94
   4  -7  17    8.67    2.02
   4   7 -17    8.03    1.91
   4   7  18   24.16    5.41
   4  -7 -18   26.44    4.63
  -4  -7  18   18.60    4.32
  -4  -7  18   26.82    4.02
   4  -7 -18   21.71    3.03
  -4   7 -18   19.24    2.75
  -4  -7 -18   28.22    6.22
   4  -7  18   23.65    2.47
   4   7 -18   24.28    3.61
   4   7  19    4.74    4.80
  -4  -7  19    3.65    3.88
   4  -7 -19   18.76    4.23
  -4  -7  19   10.19    3.43
   4  -7 -19    4.81    3.70
   4  -7 -19    7.32    2.61
  -4  -7 -19   14.73    3.47
   4  -7  19    6.63    3.58
   4   7 -19    9.25    2.04
   4   7  20   11.73    5.64
  -4  -7  20    7.80    4.21
   4  -7 -20   15.48    4.79
   4  -7 -20   10.72    3.11
   4  -7 -20   14.92    2.83
   4  -7  20    5.59    6.22
   4   7 -20   13.54    3.32
  -4  -8   0   49.46    1.97
  -4  -8   0   46.64    2.17
   4   8   0   45.95    2.87
   4  -8   0   51.42    3.19
  -4   8   0   51.55    3.46
  -4  -8   1   13.08    2.41
   4   8   1   13.71    2.03
   4  -8  -1   14.19    2.26
  -4   8  -1   11.79    1.63
  -4  -8  -1   15.07    2.08
  -4  -8  -1   12.19    1.49
   4   8  -1   15.10    2.16
   4  -8   1   14.17    2.27
  -4   8   1   14.53    1.71
  -4  -8   2   43.23    3.03
   4   8   2   35.36    2.52
   4  -8  -2   38.08    1.99
  -4   8  -2   39.37    3.14
  -4  -8  -2   37.30    2.68
  -4  -8  -2   41.80    2.78
   4   8  -2   35.81    1.89
   4  -8   2   38.06    2.82
  -4   8   2   34.74    3.33
  -4  -8   3    2.36    2.10
   4   8   3    1.51    1.65
   4  -8  -3    0.47    2.01
  -4   8  -3    6.27    2.08
  -4  -8  -3    3.20    1.17
  -4  -8  -3    0.54    1.79
   4   8  -3    1.66    1.22
   4  -8   3    2.10    1.86
  -4   8   3   -0.05    1.38
  -4  -8   4   49.40    2.39
   4   8   4   46.37    2.62
   4  -8  -4   46.60    3.22
  -4   8  -4   47.94    3.27
  -4  -8  -4   45.12    3.25
  -4  -8  -4   45.85    2.84
   4   8  -4   53.10    3.20
   4  -8   4   47.44    2.01
  -4   8   4   43.91    3.53
  -4  -8   5   45.49    3.54
   4   8   5   41.36    2.48
   4  -8  -5   43.47    2.08
  -4   8  -5   41.33    2.18
  -4  -8  -5   45.16    3.28
  -4  -8  -5   44.78    1.86
   4   8  -5   42.94    3.22
   4  -8   5   42.84    2.93
  -4   8   5   40.98    3.52
   4  -8  -6    3.98    2.15
  -4  -8   6    1.81    2.32
   4   8   6    2.38    1.59
   4  -8  -6    3.95    2.07
  -4   8  -6    0.97    2.15
  -4  -8  -6    3.41    2.36
  -4  -8  -6    3.48    1.78
   4   8  -6    2.74    2.26
   4  -8   6    3.13    1.96
  -4   8   6    3.37    1.53
   4  -8  -7  194.84    6.60
  -4  -8   7  192.31    5.38
   4   8   7  178.53    5.25
   4  -8  -7  188.51    6.64
  -4   8  -7  187.63    6.63
  -4  -8  -7  195.52    7.33
  -4  -8  -7  188.75    5.60
   4   8  -7  187.71    6.75
   4  -8   7  182.85    6.24
  -4   8   7  178.30    7.34
   4  -8  -8   66.76    3.96
  -4  -8   8   71.01    4.36
   4   8   8   61.89    2.76
   4  -8  -8   68.33    3.83
  -4   8  -8   61.70    3.80
  -4  -8  -8   67.41    4.51
  -4  -8  -8   66.38    3.00
   4   8  -8   65.89    4.03
   4  -8   8   59.36    3.42
  -4   8   8   62.65    4.33
   4  -8  -9    7.89    2.51
  -4  -8   9    7.52    1.76
   4   8   9    7.30    1.61
   4  -8  -9    5.94    2.36
  -4   8  -9    5.78    2.29
  -4  -8  -9    7.58    2.99
  -4  -8  -9    7.83    1.70
   4   8  -9    6.54    2.53
   4  -8   9    6.52    2.06
  -4   8   9    8.67    2.66
   4  -8 -10   22.66    3.04
  -4  -8  10   20.24    3.31
   4   8  10   18.08    1.79
   4  -8 -10   26.04    2.66
  -4   8 -10   16.16    2.69
  -4  -8 -10   14.33    3.77
  -4  -8 -10   18.88    2.45
   4   8 -10   21.36    1.87
   4  -8  10   18.04    2.43
  -4   8  10   20.40    3.10
   4  -8 -11    3.11    2.59
  -4  -8  11    5.83    1.78
   4   8  11    3.35    1.40
   4  -8 -11    7.72    2.25
  -4   8 -11    3.74    2.27
  -4  -8 -11    5.95    3.25
  -4  -8 -11    3.80    1.56
   4   8 -11    7.83    2.49
   4  -8  11    3.27    1.98
  -4   8  11    4.60    1.64
   4  -8 -12   32.67    3.71
  -4  -8  12   32.13    3.90
   4   8  12   31.43    1.92
   4  -8 -12   30.55    3.09
  -4   8 -12   30.48    2.00
  -4  -8 -12   32.30    2.93
  -4  -8 -12   26.93    2.01
   4   8 -12   30.66    3.39
  -4   8  12   28.31    2.32
   4  -8 -13    9.67    1.95
  -4  -8  13   12.64    3.09
   4  -8 -13    6.64    2.47
   4   8  13    7.26    1.45
  -4   8 -13    7.48    2.38
  -4  -8 -13    9.17    2.33
  -4  -8 -13    3.73    1.41
   4   8 -13    4.51    2.57
   4  -8  13    0.09    1.74
   4  -8 -14   53.57    4.90
  -4  -8  14   54.13    4.63
   4  -8 -14   45.48    3.79
   4   8  14   47.04    2.71
  -4   8 -14   53.53    3.71
  -4  -8 -14   58.30    5.54
  -4  -8 -14   42.58    2.12
   4  -8  14   48.85    3.20
   4   8 -14   49.23    2.79
   4   8  15    7.75    2.76
   4  -8 -15   10.90    3.57
  -4  -8  15   10.65    3.36
   4  -8 -15   11.25    2.64
   4   8  15   12.31    1.69
  -4   8 -15   11.73    2.61
  -4  -8 -15   15.83    4.41
  -4  -8 -15    8.16    1.62
   4  -8  15   11.59    2.26
   4   8 -15   10.67    3.01
   4   8  16   13.75    3.01
   4  -8 -16   11.48    3.88
  -4  -8  16   13.93    3.57
   4  -8 -16   12.29    1.79
  -4   8 -16   11.18    2.67
  -4  -8 -16    9.27    3.09
   4  -8  16   11.54    2.37
   4   8 -16   13.32    3.18
   4   8  17    3.58    4.41
   4  -8 -17    3.37    3.67
  -4  -8  17    2.11    3.21
   4  -8 -17    2.93    2.41
  -4   8 -17    6.85    3.21
  -4  -8 -17   -4.48    4.41
   4  -8  17    3.21    2.03
   4   8 -17   -1.00    2.72
   4   8  18   -0.33    4.42
   4  -8 -18    3.41    3.68
  -4  -8  18    3.07    3.20
   4  -8 -18    2.48    2.37
  -4   8 -18   -0.05    2.42
  -4  -8 -18    0.30    4.83
   4  -8  18   -0.04    2.08
   4   8 -18    3.39    2.81
   4   8  19   -4.45    4.62
   4  -8 -19   -1.22    3.82
  -4  -8  19    1.30    3.58
  -4  -8  19   -0.78    3.16
   4  -8 -19    0.27    2.35
  -4  -8 -19    8.56    5.42
   4   8 -19    3.32    3.09
  -4  -9   0  132.38    5.45
   4   9   0  135.13    5.22
   4  -9   0  138.74    5.70
  -4   9   0  140.55    4.33
  -4  -9   1   44.09    3.43
   4   9   1   40.58    2.99
   4  -9  -1   36.33    3.33
  -4   9  -1   44.42    3.56
  -4  -9  -1   42.03    2.05
  -4  -9  -1   40.46    3.21
   4   9  -1   37.54    2.05
   4  -9   1   41.16    3.18
  -4   9   1   38.61    3.60
  -4  -9   2   32.48    3.27
   4   9   2   28.99    2.73
   4  -9  -2   34.74    3.09
  -4   9  -2   31.78    3.24
  -4  -9  -2   26.61    2.87
  -4  -9  -2   29.03    2.85
   4   9  -2   31.69    2.90
   4  -9   2   29.95    1.91
  -4   9   2   29.39    2.26
  -4  -9   3    5.47    1.67
   4   9   3    5.98    1.94
   4  -9  -3    3.76    1.54
  -4   9  -3    4.63    1.61
  -4  -9  -3    7.25    2.24
  -4  -9  -3    2.10    2.08
   4   9  -3    0.37    2.24
   4  -9   3    6.98    2.19
  -4   9   3    7.24    2.58
  -4  -9   4    7.84    2.72
   4   9   4    5.40    1.99
   4  -9  -4    9.23    2.37
  -4   9  -4    5.69    2.58
  -4  -9  -4   11.79    2.54
  -4  -9  -4    6.66    2.17
   4   9  -4    7.40    2.51
   4  -9   4   12.62    2.34
  -4   9   4    8.18    1.78
  -4  -9   5   14.63    3.15
   4   9   5   15.69    1.48
   4  -9  -5   15.49    2.77
  -4   9  -5   21.78    2.88
  -4  -9  -5   20.25    3.00
  -4  -9  -5   17.56    2.38
   4   9  -5   20.63    2.88
   4  -9   5   19.47    1.76
  -4   9   5   14.50    3.11
   4  -9  -6  142.46    6.24
  -4  -9   6  143.98    4.65
   4   9   6  132.24    4.84
   4  -9  -6  145.82    5.89
  -4   9  -6  141.84    6.15
  -4  -9  -6  144.54    6.34
  -4  -9  -6  138.45    5.16
   4   9  -6  137.51    4.38
   4  -9   6  134.71    5.51
  -4   9   6  132.50    6.53
   4  -9  -7   44.48    3.59
  -4  -9   7   37.34    4.08
   4   9   7   40.29    2.69
   4  -9  -7   38.39    3.48
  -4   9  -7   45.65    3.63
  -4  -9  -7   43.59    4.06
  -4  -9  -7   41.06    2.95
   4   9  -7   42.12    2.43
   4  -9   7   38.31    3.31
  -4   9   7   39.67    2.61
   4  -9  -8  173.44    5.25
  -4  -9   8  175.40    7.38
   4   9   8  161.18    5.31
   4  -9  -8  170.71    6.67
  -4   9  -8  176.83    6.88
  -4  -9  -8  183.93    7.90
  -4  -9  -8  165.79    5.60
   4   9  -8  173.01    5.20
   4  -9   8  163.96    6.34
  -4   9   8  164.80    7.48
   4  -9  -9    2.25    2.55
  -4  -9   9    3.78    2.75
   4   9   9    2.07    1.66
   4  -9  -9    0.30    2.29
  -4   9  -9    1.45    2.34
  -4  -9  -9    4.82    3.14
  -4  -9  -9    3.93    1.87
   4   9  -9    7.13    2.55
   4  -9   9    2.46    1.43
  -4   9   9    4.35    2.69
   4  -9 -10   18.02    3.20
  -4  -9  10   17.81    3.40
   4   9  10   12.37    1.94
   4  -9 -10   12.95    2.80
  -4   9 -10   15.48    2.93
  -4  -9 -10   22.74    3.89
  -4  -9 -10   14.37    2.80
   4   9 -10   20.81    3.07
   4  -9  10   11.64    1.70
  -4   9  10   14.00    3.20
   4  -9 -11   32.02    3.77
  -4  -9  11   29.62    3.93
   4   9  11   24.48    2.20
   4  -9 -11   25.67    3.20
  -4   9 -11   32.34    3.33
  -4  -9 -11   31.72    4.63
  -4  -9 -11   26.58    2.37
   4   9 -11   27.05    3.53
   4  -9  11   26.48    2.97
  -4   9  11   26.00    3.63
   4  -9 -12   57.33    3.18
  -4  -9  12   58.97    4.85
   4   9  12   51.08    2.80
   4  -9 -12   56.07    4.14
  -4   9 -12   56.17    4.06
  -4  -9 -12   69.84    5.79
  -4  -9 -12   51.61    2.89
   4   9 -12   57.91    4.43
   4  -9  12   57.73    3.75
  -4   9  12   47.61    3.13
   4  -9 -13    1.32    3.08
  -4  -9  13    0.69    3.00
   4  -9 -13    2.23    2.39
   4   9  13    2.17    2.05
  -4   9 -13    3.80    2.48
  -4  -9 -13    1.29    2.21
  -4  -9 -13    0.62    1.51
   4  -9  13    1.89    1.33
   4   9 -13   -0.46    1.67
  -4   9  13   -2.60    1.69
   4  -9 -14   29.65    4.41
  -4  -9  14   35.30    2.81
   4  -9 -14   28.96    3.43
   4   9  14   28.59    2.83
  -4   9 -14   30.24    3.51
  -4  -9 -14   36.61    3.47
  -4  -9 -14   23.90    2.16
   4   9 -14   30.30    3.89
   4  -9 -15   19.76    4.24
  -4  -9  15   19.82    3.95
   4  -9 -15   13.36    3.01
   4   9  15   15.63    1.79
  -4   9 -15   13.93    3.11
  -4  -9 -15   27.76    5.02
  -4  -9 -15   13.30    2.30
   4  -9  15   15.73    2.68
   4   9 -15   16.93    3.57
   4  -9 -16    6.37    3.87
  -4  -9  16    4.60    3.54
   4  -9 -16    8.28    2.70
  -4   9 -16    4.10    2.83
  -4  -9 -16   12.07    4.70
   4  -9  16    5.14    2.56
   4   9 -16    7.49    3.24
   4  -9 -17    8.44    4.18
  -4  -9  17    8.18    2.44
   4  -9 -17    7.57    2.85
  -4   9 -17    8.05    2.99
  -4  -9 -17   11.21    3.59
   4  -9  17   13.70    2.80
   4   9 -17   12.53    3.56
   4  -9 -18    8.90    4.34
  -4  -9  18    7.27    3.75
   4  -9 -18    2.98    2.84
  -4   9 -18    6.62    2.92
  -4  -9 -18    8.65    5.54
   4  -9  18    6.84    2.68
   4   9 -18    7.28    3.38
  -4 -10   0   35.66    2.30
   4  10   0   35.63    3.24
   4 -10   0   39.18    3.45
  -4  10   0   32.56    3.93
  -4 -10   1   23.46    3.12
   4  10   1   20.53    1.81
   4 -10  -1   19.76    2.06
  -4  10  -1   21.58    3.41
  -4 -10  -1   20.60    1.92
  -4 -10  -1   19.48    1.93
   4  10  -1   15.18    2.84
   4 -10   1   19.36    2.01
  -4  10   1   22.43    2.25
  -4 -10   2   80.02    4.85
   4  10   2   85.84    4.31
   4 -10  -2   87.42    4.74
  -4  10  -2   83.48    3.61
  -4 -10  -2   84.29    3.24
  -4 -10  -2   90.20    4.54
   4  10  -2   85.98    3.25
   4 -10   2   87.15    4.80
  -4  10   2   90.97    5.32
  -4 -10   3   47.55    4.14
   4  10   3   44.85    2.21
   4 -10  -3   41.32    3.80
  -4  10  -3   43.66    4.12
  -4 -10  -3   39.82    3.79
  -4 -10  -3   47.73    3.49
   4  10  -3   41.50    3.66
   4 -10   3   40.34    3.59
  -4  10   3   48.08    2.81
  -4 -10   4   75.88    3.38
   4  10   4   67.71    3.77
   4 -10  -4   71.09    4.46
  -4  10  -4   68.69    4.77
  -4 -10  -4   73.45    4.64
  -4 -10  -4   72.64    4.13
   4  10  -4   73.10    4.68
   4 -10   4   74.16    4.39
  -4  10   4   70.86    5.15
  -4 -10   5  209.34    8.62
   4  10   5  182.12    6.67
   4 -10  -5  198.69    5.95
  -4  10  -5  206.77    8.30
  -4 -10  -5  200.66    8.45
  -4 -10  -5  203.54    7.15
   4  10  -5  205.76    8.21
   4 -10   5  200.14    5.82
  -4  10   5  201.89    8.66
   4 -10  -6   73.66    3.38
  -4 -10   6   77.06    5.31
   4  10   6   70.80    2.64
   4 -10  -6   73.99    4.71
  -4  10  -6   68.59    4.95
  -4 -10  -6   73.32    5.14
  -4 -10  -6   72.08    2.77
   4  10  -6   73.05    4.92
   4 -10   6   75.37    4.42
  -4  10   6   67.22    5.24
   4 -10  -7   16.93    3.29
  -4 -10   7   18.12    2.31
   4  10   7   17.09    2.41
   4 -10  -7   21.03    3.12
  -4  10  -7   18.04    2.16
  -4 -10  -7   14.22    3.58
  -4 -10  -7   13.82    2.57
   4  10  -7   17.76    3.19
   4 -10   7   21.95    2.88
  -4  10   7   16.16    3.42
   4 -10  -8    8.27    2.99
  -4 -10   8    7.48    3.15
   4  10   8    4.22    2.08
   4 -10  -8    7.60    2.68
  -4  10  -8    5.99    1.80
  -4 -10  -8    5.57    3.22
  -4 -10  -8    3.14    2.25
   4  10  -8    5.53    2.86
   4 -10   8    6.21    1.62
  -4  10   8    7.42    3.05
   4 -10  -9  120.83    4.55
  -4 -10   9  121.72    6.88
   4  10   9  108.85    4.60
   4 -10  -9  119.71    5.88
  -4  10  -9  119.72    4.38
  -4 -10  -9  124.78    5.03
  -4 -10  -9  115.49    5.10
   4  10  -9  120.92    6.34
   4 -10   9  120.69    5.73
  -4  10   9  120.02    6.67
   4 -10 -10   34.81    4.31
  -4 -10  10   37.15    4.41
   4  10  10   36.23    2.71
   4 -10 -10   33.01    3.65
  -4  10 -10   36.31    3.93
  -4 -10 -10   37.64    3.24
  -4 -10 -10   33.70    2.95
   4  10 -10   35.11    3.96
   4 -10  10   27.49    3.46
  -4  10  10   33.79    4.21
   4 -10 -11   28.11    4.13
  -4 -10  11   30.87    4.23
   4 -10 -11   24.71    3.43
   4  10  11   25.10    2.50
  -4  10 -11   26.58    3.64
  -4 -10 -11   27.10    3.29
  -4 -10 -11   26.78    2.69
   4 -10  11   26.89    3.28
   4  10 -11   29.97    3.92
  -4  10  11   26.14    4.06
   4 -10 -12   51.95    5.24
  -4 -10  12   52.10    5.22
   4 -10 -12   54.54    2.93
   4  10  12   52.01    3.10
  -4  10 -12   57.85    4.54
  -4 -10 -12   58.72    6.04
   4 -10  12   52.77    4.09
   4  10 -12   55.95    3.30
  -4  10  12   53.19    4.98
   4 -10 -13    1.64    3.35
  -4 -10  13    3.66    3.20
   4 -10 -13   -0.24    2.54
   4  10  13    2.12    1.83
  -4  10 -13    1.94    2.72
  -4 -10 -13   -1.51    3.79
  -4 -10 -13    1.04    1.76
   4 -10  13    0.37    2.31
   4  10 -13   -0.96    1.79
  -4  10  13    1.53    2.86
   4 -10 -14   22.78    4.34
  -4 -10  14   21.69    4.16
   4 -10 -14   12.79    3.29
   4  10  14   19.25    2.97
  -4  10 -14   18.43    3.52
  -4 -10 -14   18.60    5.03
  -4 -10 -14   12.88    2.29
   4 -10  14   17.24    3.06
   4  10 -14   16.63    3.70
   4 -10 -15    3.81    3.60
  -4 -10  15   -1.45    2.10
   4 -10 -15   -0.41    2.49
  -4  10 -15   -0.38    2.67
  -4 -10 -15    7.87    2.95
   4 -10  15   -2.01    2.34
   4  10 -15    5.50    3.18
   4 -10 -16   37.90    5.58
  -4 -10  16   36.76    5.23
   4 -10 -16   28.43    3.83
  -4  10 -16   35.39    4.13
  -4 -10 -16   40.10    6.59
   4 -10  16   30.93    3.60
   4  10 -16   38.30    3.10
   4 -10 -17   36.53    5.88
  -4 -10  17   36.16    5.21
   4 -10 -17   25.22    3.89
  -4  10 -17   34.15    4.27
  -4 -10 -17   38.63    7.06
   4 -10  17   32.44    3.89
   4  10 -17   31.85    4.71
  -4 -11   0    8.81    2.85
   4  11   0    5.38    1.76
   4 -11   0   10.29    2.85
  -4  11   0    6.67    3.31
  -4 -11   1    2.77    1.81
   4  11   1    4.03    2.50
   4 -11  -1    7.26    2.82
  -4  11  -1    5.06    3.13
  -4 -11  -1    5.38    1.72
  -4 -11  -1    4.31    2.71
   4  11  -1    6.14    2.68
   4 -11   1    2.80    1.82
  -4  11   1    4.54    2.01
  -4 -11   2   -2.08    1.69
   4  11   2    1.46    2.19
   4 -11  -2    3.20    1.58
  -4  11  -2   -1.07    1.84
  -4 -11  -2    2.14    1.70
  -4 -11  -2   -1.30    2.51
   4  11  -2    6.61    2.63
   4 -11   2    6.42    2.68
  -4  11   2    0.89    3.00
  -4 -11   3    1.96    2.83
   4  11   3    0.14    2.24
   4 -11  -3    1.85    2.55
  -4  11  -3    1.44    2.86
  -4 -11  -3    1.66    1.76
  -4 -11  -3    0.30    2.46
   4  11  -3    1.62    1.71
   4 -11   3    5.22    1.65
  -4  11   3    3.48    3.01
  -4 -11   4   30.41    4.22
   4  11   4   31.95    3.31
   4 -11  -4   39.61    3.74
  -4  11  -4   33.05    4.25
  -4 -11  -4   31.73    2.65
  -4 -11  -4   31.55    3.53
   4  11  -4   34.99    2.58
   4 -11   4   34.30    3.80
  -4  11   4   42.73    4.42
  -4 -11   5   70.09    3.70
   4  11   5   66.35    4.06
   4 -11  -5   68.79    4.79
  -4  11  -5   65.75    5.26
  -4 -11  -5   71.53    3.58
  -4 -11  -5   66.97    4.42
   4  11  -5   69.62    5.06
   4 -11   5   70.17    3.21
  -4  11   5   64.88    5.46
   4 -11  -6   40.30    4.35
  -4 -11   6   28.30    4.59
   4  11   6   36.00    3.28
   4 -11  -6   37.72    3.84
  -4  11  -6   38.00    2.87
  -4 -11  -6   36.84    2.90
  -4 -11  -6   35.24    3.48
   4  11  -6   33.85    4.15
   4 -11   6   38.19    3.85
  -4  11   6   39.28    4.49
   4 -11  -7    1.00    2.92
  -4 -11   7    2.18    3.12
   4  11   7    3.13    2.19
   4 -11  -7    2.22    1.65
  -4  11  -7    0.17    1.85
  -4 -11  -7    0.52    3.00
  -4 -11  -7   -0.68    1.40
   4  11  -7    2.84    2.66
   4 -11   7    2.11    2.47
  -4  11   7   -1.40    1.88
   4 -11  -8    9.96    3.32
  -4 -11   8    8.68    2.28
   4  11   8    6.94    2.38
   4 -11  -8    7.38    1.89
  -4  11  -8    6.86    2.11
  -4 -11  -8    7.55    3.66
  -4 -11  -8    7.53    2.55
   4  11  -8   10.11    3.26
   4 -11   8    9.15    2.92
  -4  11   8    7.60    3.41
   4 -11  -9   18.66    3.84
  -4 -11   9   17.36    3.95
   4 -11  -9   16.90    2.16
   4  11   9   19.52    2.69
  -4  11  -9   17.47    2.44
  -4 -11  -9   20.18    4.26
  -4 -11  -9   16.53    2.77
   4 -11   9   18.82    3.31
   4  11  -9   17.04    3.59
  -4  11   9   17.13    3.84
   4 -11 -10   14.11    3.67
  -4 -11  10    8.77    2.38
   4 -11 -10    7.75    1.96
   4  11  10    9.34    2.35
  -4  11 -10    9.37    2.14
  -4 -11 -10    9.63    4.12
  -4 -11 -10   11.12    2.50
   4 -11  10    4.86    2.95
   4  11 -10    6.97    3.33
  -4  11  10    7.10    3.50
   4 -11 -11   11.94    2.53
  -4 -11  11   16.07    3.91
   4 -11 -11   12.36    3.23
   4  11  11   10.96    2.53
  -4  11 -11   15.44    2.29
  -4 -11 -11    9.30    4.47
  -4 -11 -11   12.74    2.63
   4 -11  11   10.66    3.12
   4  11 -11   10.27    2.35
  -4  11  11   10.19    3.70
   4 -11 -12   11.26    3.84
  -4 -11  12    6.89    2.48
   4 -11 -12    9.25    3.10
   4  11  12    7.81    2.32
  -4  11 -12   10.00    3.39
  -4 -11 -12   13.90    4.59
  -4 -11 -12    7.64    3.07
   4 -11  12    5.38    1.91
   4  11 -12    6.26    2.22
  -4  11  12    5.69    3.50
   4 -11 -13   16.51    4.35
  -4 -11  13   11.40    4.36
   4 -11 -13   14.92    3.32
   4  11  13   19.60    2.63
  -4  11 -13   15.21    3.76
  -4 -11 -13   18.48    3.37
  -4 -11 -13   10.88    2.64
   4 -11  13   13.24    3.32
   4  11 -13   14.09    3.84
  -4  11  13   17.89    3.97
   4 -11 -14    4.29    4.05
  -4 -11  14    3.68    2.46
   4 -11 -14    2.70    3.05
   4  11  14    8.01    2.23
  -4  11 -14    8.24    3.25
  -4 -11 -14    5.46    4.94
  -4 -11 -14    5.23    2.32
   4 -11  14    9.03    3.00
   4  11 -14    8.81    3.63
  -4  11  14    6.34    3.60
   4 -11 -15    4.93    3.95
  -4 -11  15    2.18    3.86
   4 -11 -15    1.51    1.86
  -4  11 -15    2.68    3.16
  -4 -11 -15   11.11    4.97
   4 -11  15    4.03    2.98
   4  11 -15   -0.68    3.55
   4 -11 -16   13.96    4.85
  -4 -11  16    8.14    4.28
   4 -11 -16    2.13    3.23
  -4  11 -16    7.63    3.55
  -4 -11 -16    6.84    5.12
   4 -11  16   -1.12    2.79
   4  11 -16    4.15    2.32
  -4 -12   0    2.19    1.96
  -4 -12   0    2.57    3.04
   4  12   0    5.42    1.80
   4 -12   0    5.12    3.02
  -4  12   0    9.77    3.38
  -4 -12   1    5.63    3.08
   4  12   1    4.64    2.81
   4 -12  -1    4.35    3.15
  -4  12  -1    6.93    2.25
  -4 -12  -1    4.45    1.95
  -4 -12  -1    4.02    3.05
   4  12  -1    8.13    2.96
   4 -12   1    6.56    1.99
  -4  12   1    8.52    3.57
  -4 -12   2   86.17    4.03
   4  12   2   81.27    5.19
   4 -12  -2   87.43    5.71
  -4  12  -2   85.80    6.48
  -4 -12  -2   83.37    3.95
  -4 -12  -2   87.93    5.53
   4  12  -2   88.78    5.71
   4 -12   2   86.29    5.66
  -4  12   2   89.25    6.41
  -4 -12   3   70.27    5.57
   4  12   3   62.83    4.70
   4 -12  -3   71.18    3.55
  -4  12  -3   64.94    5.75
  -4 -12  -3   62.42    3.63
  -4 -12  -3   66.26    4.93
   4  12  -3   73.25    5.34
   4 -12   3   66.02    3.48
  -4  12   3   66.24    5.93
  -4 -12   4   96.92    6.58
   4  12   4   96.92    5.52
   4 -12  -4   96.79    6.13
  -4  12  -4  106.64    6.78
  -4 -12  -4   93.99    6.43
  -4 -12  -4   93.86    5.55
   4  12  -4   92.57    4.33
   4 -12   4   86.88    5.97
  -4  12   4   99.59    4.67
  -4 -12   5   13.28    4.02
   4  12   5   15.17    3.03
   4 -12  -5   11.16    3.51
  -4  12  -5   16.34    3.92
  -4 -12  -5   14.87    3.96
  -4 -12  -5   14.47    3.13
   4  12  -5    8.97    2.43
   4 -12   5   15.82    2.30
  -4  12   5   17.40    4.01
   4 -12  -6   20.91    4.45
  -4 -12   6   25.52    3.03
   4  12   6   28.13    3.32
   4 -12  -6   23.89    3.81
  -4  12  -6   23.88    2.78
  -4 -12  -6   23.58    4.51
  -4 -12  -6   22.85    3.47
   4  12  -6   25.35    2.70
   4 -12   6   26.10    3.87
  -4  12   6   20.44    4.39
   4 -12  -7   27.05    4.60
  -4 -12   7   30.21    4.76
   4 -12  -7   31.15    4.10
   4  12   7   26.80    3.36
  -4  12  -7   29.28    3.01
  -4 -12  -7   40.48    4.96
  -4 -12  -7   27.79    3.62
   4 -12   7   29.21    2.71
   4  12  -7   31.65    4.44
  -4  12   7   31.05    4.77
   4 -12  -8   70.80    6.00
  -4 -12   8   77.69    6.23
   4 -12  -8   61.90    5.33
   4  12   8   65.37    4.49
  -4  12  -8   69.37    3.93
  -4 -12  -8   73.84    6.24
  -4 -12  -8   61.76    3.15
   4 -12   8   63.62    5.17
   4  12  -8   72.45    5.65
  -4  12   8   62.55    6.06
   4 -12  -9   -4.11    3.40
  -4 -12   9   -0.57    3.48
   4 -12  -9    0.97    2.91
   4  12   9    6.23    2.34
  -4  12  -9   -0.67    2.06
  -4 -12  -9    5.30    3.78
  -4 -12  -9    2.65    2.57
   4 -12   9    2.40    3.00
   4  12  -9    1.13    3.39
  -4  12   9    3.07    2.22
   4 -12 -10  110.21    7.62
  -4 -12  10  101.52    7.76
   4 -12 -10  106.08    6.63
   4  12  10   89.42    5.27
  -4  12 -10  106.22    4.98
  -4 -12 -10  111.26    8.19
  -4 -12 -10   99.70    5.62
   4 -12  10   92.14    4.49
   4  12 -10  103.46    5.02
  -4  12  10  101.66    7.31
   4 -12 -11   19.18    4.67
  -4 -12  11   16.23    2.95
   4 -12 -11   20.53    3.70
   4  12  11   13.97    2.96
  -4  12 -11   16.36    2.63
  -4 -12 -11   22.09    3.37
  -4 -12 -11   18.23    3.27
   4 -12  11   18.80    3.75
   4  12 -11   18.73    2.78
  -4  12  11   16.81    4.42
   4 -12 -12    4.82    4.20
  -4 -12  12    9.03    4.13
   4 -12 -12    7.90    3.25
   4  12  12    5.52    2.61
  -4  12 -12    5.29    3.65
  -4 -12 -12    8.12    4.88
  -4 -12 -12    4.98    2.72
   4 -12  12    4.92    3.25
   4  12 -12    5.76    3.80
  -4  12  12   10.20    3.84
   4 -12 -13    5.97    4.39
  -4 -12  13    4.55    2.78
   4 -12 -13    9.42    3.35
   4  12  13    8.89    2.70
  -4  12 -13    9.54    3.80
  -4 -12 -13   13.03    5.17
  -4 -12 -13    5.99    2.79
   4 -12  13   10.11    3.47
   4  12 -13   11.25    3.98
  -4  12  13    6.83    4.07
   4 -12 -14   22.43    3.33
  -4 -12  14   15.37    4.84
   4  12  14   11.08    3.00
  -4  12 -14   22.04    4.25
  -4 -12 -14    9.54    5.72
  -4 -12 -14    8.65    3.72
   4 -12  14   14.01    3.61
   4  12 -14   17.43    4.08
  -4  12  14    8.68    2.76
   4 -12 -15    1.36    4.37
  -4 -12  15    3.91    4.04
   4 -12 -15    4.55    3.15
  -4  12 -15   -1.22    3.56
  -4 -12 -15    7.77    3.54
   4 -12  15    4.99    3.46
   4  12 -15    8.82    3.89
  -4  12  15    6.21    4.02
  -4 -13   0  188.04    9.65
  -4 -13   0  191.71    9.39
   4 -13   0  184.50    9.43
   4  13   0  185.62    8.92
  -4  13   0  191.18   10.64
  -4 -13   1    8.22    3.60
   4 -13  -1    6.14    3.59
   4  13   1    8.47    3.27
  -4  13  -1    6.53    2.58
  -4 -13  -1   -1.68    3.38
  -4 -13  -1    6.53    3.21
   4 -13   1   -2.56    2.16
   4  13  -1    6.17    2.06
  -4  13   1    7.54    3.75
  -4 -13   2   84.36    4.38
   4 -13  -2   78.19    6.06
   4  13   2   80.58    3.88
  -4  13  -2   80.83    6.93
  -4 -13  -2   79.18    4.26
  -4 -13  -2   72.93    5.89
   4 -13   2   74.33    5.98
   4  13  -2   79.91    5.94
  -4  13   2   76.43    4.60
  -4 -13   3   68.58    4.14
   4 -13  -3   62.52    3.84
   4  13   3   67.42    5.26
  -4  13  -3   76.12    6.43
  -4 -13  -3   68.25    4.03
  -4 -13  -3   67.34    5.44
   4 -13   3   64.47    3.96
   4  13  -3   69.11    5.64
  -4  13   3   62.20    6.61
  -4 -13   4   48.36    5.26
   4 -13  -4   36.86    4.89
   4  13   4   43.08    4.39
  -4  13  -4   43.66    5.45
  -4 -13  -4   37.60    5.29
  -4 -13  -4   42.26    4.39
   4 -13   4   36.79    4.93
   4  13  -4   43.21    4.85
  -4  13   4   41.62    3.70
  -4 -13   5    4.40    3.71
   4 -13  -5    6.10    3.19
   4  13   5    0.90    2.77
  -4  13  -5   -2.72    3.62
  -4 -13  -5    4.58    3.71
  -4 -13  -5    1.29    2.99
   4 -13   5    3.00    3.23
   4  13  -5    2.97    2.11
  -4  13   5   -2.31    3.71
   4 -13  -6  103.71    7.98
  -4 -13   6  113.42    5.55
   4 -13  -6  110.27    6.88
   4  13   6   96.12    4.31
  -4  13  -6  106.83    7.81
  -4 -13  -6  112.77    7.90
  -4 -13  -6  110.02    6.55
   4 -13   6  104.61    7.15
   4  13  -6  115.52    5.04
  -4  13   6  111.29    5.51
   4 -13  -7    5.79    4.56
  -4 -13   7   13.13    4.61
   4 -13  -7   20.32    3.94
   4  13   7   16.66    3.39
  -4  13  -7   18.72    2.92
  -4 -13  -7   18.51    4.75
  -4 -13  -7   17.47    3.49
   4 -13   7   13.33    2.56
   4  13  -7   14.61    2.79
  -4  13   7   18.69    4.65
   4 -13  -8   43.50    5.56
  -4 -13   8   44.82    5.71
   4 -13  -8   29.27    4.69
   4  13   8   34.83    4.06
  -4  13  -8   38.98    3.48
  -4 -13  -8   41.81    5.87
  -4 -13  -8   36.19    4.21
   4 -13   8   30.64    4.88
   4  13  -8   41.35    3.45
  -4  13   8   39.79    5.45
   4 -13  -9   37.45    5.61
  -4 -13   9   38.55    3.74
   4 -13  -9   32.82    4.73
   4  13   9   36.40    3.97
  -4  13  -9   31.54    3.51
  -4 -13  -9   37.65    3.86
  -4 -13  -9   33.98    4.18
   4 -13   9   30.30    3.14
   4  13  -9   40.04    3.37
  -4  13   9   34.53    5.49
   4 -13 -10   17.02    4.53
  -4 -13  10    8.11    4.46
   4 -13 -10    9.26    3.64
   4  13  10   12.66    3.11
  -4  13 -10    8.67    2.72
  -4 -13 -10   15.99    3.28
  -4 -13 -10   14.18    3.36
   4 -13  10    7.87    3.91
   4  13 -10   11.06    2.80
  -4  13  10   12.86    4.41
   4 -13 -11    2.21    4.59
  -4 -13  11   10.40    2.99
   4 -13 -11    6.37    3.65
   4  13  11    7.66    2.96
  -4  13 -11   17.31    4.17
  -4 -13 -11    3.82    5.02
  -4 -13 -11    6.46    3.11
   4 -13  11   11.70    3.53
   4  13 -11    5.35    2.55
  -4  13  11    5.71    4.15
   4 -13 -12   50.40    6.23
  -4 -13  12   41.37    6.08
   4 -13 -12   33.37    4.90
   4  13  12   40.51    4.15
  -4  13 -12   36.16    5.66
  -4 -13 -12   49.18    6.73
  -4 -13 -12   32.22    4.17
   4 -13  12   31.93    4.92
   4  13 -12   40.72    5.47
  -4  13  12   29.05    3.76
   4 -13 -13    3.55    4.38
  -4 -13  13    1.78    4.34
   4 -13 -13    3.85    2.07
   4  13  13    0.60    2.83
  -4  13 -13   -1.78    3.84
  -4 -13 -13    4.05    5.28
  -4 -13 -13   -0.03    3.85
   4 -13  13    5.58    3.60
   4  13 -13    8.52    3.96
  -4  13  13    0.27    4.10
  -4 -14   0    4.62    3.70
  -4 -14   0    4.95    3.69
   4 -14   0    0.10    3.73
   4  14   0    4.52    3.55
  -4  14   0    6.76    4.12
  -4 -14   1    5.77    3.81
   4 -14  -1    7.00    3.83
   4  14   1    2.10    3.56
  -4  14  -1    9.40    4.27
  -4 -14  -1    7.15    3.98
  -4 -14  -1    3.03    3.82
   4 -14   1    5.55    2.55
   4  14  -1   11.07    2.45
  -4  14   1   10.62    4.41
  -4 -14   2   50.22    3.83
   4 -14  -2   49.75    5.56
   4  14   2   47.94    3.48
  -4  14  -2   51.09    4.15
  -4 -14  -2   51.23    5.77
  -4 -14  -2   44.03    5.38
   4 -14   2   51.00    5.65
   4  14  -2   49.02    5.63
  -4  14   2   42.51    6.31
  -4 -14   3   13.73    4.47
   4 -14  -3   16.28    2.70
   4  14   3   17.04    3.89
  -4  14  -3   16.20    4.77
  -4 -14  -3   14.03    2.96
  -4 -14  -3   20.06    4.08
   4 -14   3   19.17    4.25
   4  14  -3   10.42    4.14
  -4  14   3   15.81    4.91
  -4 -14   4    4.99    4.06
   4 -14  -4    5.27    2.27
   4  14   4    2.40    3.25
  -4  14  -4    2.22    4.13
  -4 -14  -4    3.60    2.63
  -4 -14  -4    8.75    3.54
   4 -14   4    4.06    3.81
   4  14  -4    9.06    3.79
  -4  14   4    6.33    2.78
  -4 -14   5   15.42    4.51
   4 -14  -5    8.30    3.94
   4  14   5   10.68    3.55
  -4  14  -5   11.77    4.62
  -4 -14  -5   16.95    4.42
  -4 -14  -5    8.49    3.66
   4 -14   5    5.04    3.98
   4  14  -5    5.83    2.54
  -4  14   5   12.10    4.48
   4 -14  -6   25.14    5.18
  -4 -14   6   24.28    3.58
   4 -14  -6   21.80    4.51
   4  14   6   21.72    2.62
  -4  14  -6   18.20    5.12
  -4 -14  -6   25.91    5.39
  -4 -14  -6   22.74    4.24
   4 -14   6   24.32    4.64
   4  14  -6   27.55    3.12
  -4  14   6   24.09    3.46
   4 -14  -7    0.17    4.10
  -4 -14   7    0.01    4.16
   4 -14  -7    3.60    3.47
   4  14   7    5.51    3.08
  -4  14  -7   -0.54    4.05
  -4 -14  -7    2.94    4.37
  -4 -14  -7    5.88    3.31
   4 -14   7    8.23    3.69
   4  14  -7    3.13    2.63
  -4  14   7    0.97    4.26
   4 -14  -8   10.37    4.59
  -4 -14   8    9.57    4.73
   4 -14  -8   10.01    3.80
   4  14   8    6.97    3.39
  -4  14  -8    7.10    4.44
  -4 -14  -8    3.78    4.82
  -4 -14  -8    9.96    2.26
   4 -14   8    5.25    4.00
   4  14  -8   10.91    2.74
  -4  14   8   10.26    3.00
   4 -14  -9    7.63    4.59
  -4 -14   9    3.52    3.00
   4 -14  -9    3.06    3.77
   4  14   9   12.71    3.26
  -4  14  -9    8.50    4.46
  -4 -14  -9    2.26    3.10
  -4 -14  -9    3.68    3.29
   4 -14   9    7.66    3.82
   4  14  -9    7.70    2.65
  -4  14   9    5.51    4.46
   4 -14 -10    5.55    4.61
  -4 -14  10    6.49    4.60
   4 -14 -10    2.58    3.71
   4  14  10    3.78    2.04
  -4  14 -10    9.34    4.32
  -4 -14 -10   -2.82    5.04
  -4 -14 -10    9.06    3.41
   4 -14  10    5.01    3.86
   4  14 -10    6.21    2.68
  -4  14  10    4.28    4.45
  -4 -15   0    4.43    2.75
  -4 -15   0    9.14    4.28
   4 -15   0    2.29    4.20
   4  15   0    9.11    4.06
  -4  15   0    8.53    4.89
  -4 -15   1   44.02    6.24
  -4 -15   1   44.88    4.01
   4 -15  -1   38.50    6.09
   4  15   1   46.67    5.71
  -4  15  -1   42.64    6.76
  -4 -15  -1   36.41    6.28
  -4 -15  -1   43.79    5.89
   4 -15   1   36.92    4.02
   4  15  -1   46.85    3.83
  -4  15   1   48.31    4.42
  -4 -15   2   21.23    3.40
   4 -15  -2   22.08    5.08
   4  15   2   20.76    3.03
  -4  15  -2   22.72    3.68
  -4 -15  -2   19.66    5.27
  -4 -15  -2   20.46    4.78
   4 -15   2   23.23    4.95
   4  15  -2   20.78    4.94
  -4  15   2   21.27    5.68
  -4 -15   3   28.63    5.46
   4 -15  -3   28.79    3.34
   4  15   3   25.21    4.67
  -4  15  -3   23.57    3.78
  -4 -15  -3   15.82    5.56
  -4 -15  -3   26.55    4.86
   4 -15   3   24.79    5.18
   4  15  -3   24.93    5.15
  -4  15   3   23.72    5.80
  -4 -15   4   37.66    5.89
   4 -15  -4   32.48    3.69
   4  15   4   35.11    5.08
  -4  15  -4   35.34    6.17
  -4 -15  -4   24.13    3.72
  -4 -15  -4   26.93    5.01
   4 -15   4   26.35    3.56
   4  15  -4   28.90    5.36
  -4  15   4   30.34    3.93
   4 -15  -5   41.42    4.39
  -4 -15   5   35.58    6.51
   4 -15  -5   33.67    5.61
   4  15   5   33.03    5.06
  -4  15  -5   37.49    6.56
  -4 -15  -5   38.96    6.52
  -4 -15  -5   35.09    5.35
   4 -15   5   32.95    5.82
   4  15  -5   44.53    3.98
  -4  15   5   36.36    6.49
   4 -15  -6   12.75    3.06
  -4 -15   6    5.90    3.10
   4 -15  -6    0.25    4.23
   4  15   6    3.06    3.77
  -4  15  -6    4.58    4.69
  -4 -15  -6    1.78    5.05
  -4 -15  -6    8.56    4.03
   4 -15   6   10.38    2.82
   4  15  -6    7.99    2.92
  -4  15   6    8.40    3.25
   4 -15  -7   44.48    4.36
  -4 -15   7   40.92    6.87
   4 -15  -7   32.83    5.71
   4  15   7   40.86    5.16
  -4  15  -7   41.99    6.58
  -4 -15  -7   40.01    6.82
  -4 -15  -7   31.98    5.21
   4 -15   7   29.69    5.80
   4  15  -7   43.45    4.16
  -4  15   7   43.05    6.50
   5   0   0    1.12    0.57
   5   0   0    0.67    1.20
   5   0  -1   12.04    0.57
   5   0   1   11.46    0.78
   5   0   1   12.52    1.39
   5   0  -1   11.95    1.55
   5   0   2   93.29    2.44
   5   0   2   95.25    2.69
   5   0  -2   97.63    2.32
   5   0   2   96.03    2.20
   5   0   3   17.80    1.17
   5   0   3   19.70    1.40
   5   0  -3   18.93    1.85
   5   0   3   17.54    1.58
   5   0   4   71.78    2.28
   5   0   4   76.55    2.25
   5   0  -4   75.95    3.02
   5   0   4   75.54    2.41
   5   0   5   -0.71    1.15
   5   0   5   -0.40    0.98
   5   0  -5   -1.65    0.96
   5   0   5    2.28    1.03
   5   0   6  216.86    4.48
   5   0   6  213.91    4.54
   5   0  -6  224.50    5.95
   5   0   6  210.38    4.69
   5   0   7  103.94    3.64
   5   0   7  101.60    2.54
   5   0  -7  106.37    2.76
   5   0   7   99.59    2.72
   5   0   8   39.02    2.65
   5   0   8   40.67    1.97
   5   0  -8   42.52    2.65
   5   0   8   37.96    2.06
  -5   0   9   19.08    1.21
   5   0   9   18.40    2.45
   5   0   9   20.53    1.17
   5   0  -9   22.27    2.28
   5   0   9   18.75    1.53
  -5   0  10  448.82   10.13
   5   0  10  456.74   14.21
   5   0  10  449.92    9.80
   5   0 -10  473.99   11.13
   5   0  10  473.73    9.50
  -5   0  11   -0.79    1.31
   5   0  11   -1.05    2.02
   5   0  11    0.16    0.72
   5   0 -11    2.37    1.86
   5   0  11    0.50    0.90
  -5   0  12  145.90    4.10
   5   0 -12  164.28    5.77
   5   0  12  143.54    2.96
   5   0  12  151.01    2.98
  -5   0  13  175.49    5.76
   5   0 -13  194.18    4.86
   5   0  13  150.97    2.62
   5   0  13  160.54    2.63
  -5   0  14    1.01    1.55
   5   0  14    1.15    1.85
   5   0 -14    2.16    2.06
   5   0 -14   -0.98    2.19
  -5   0  15   15.65    2.34
   5   0  15   20.96    4.02
   5   0 -15   26.48    2.83
   5   0 -15   21.07    3.00
  -5   0  16   51.12    3.70
   5   0  16   64.98    6.12
   5   0 -16   70.54    4.01
   5   0 -16   66.98    4.31
  -5   0  17    0.15    2.15
   5   0  17    8.29    3.63
   5   0 -17    0.18    2.28
   5   0 -17    3.60    2.47
  -5   0  18   39.64    4.08
   5   0 -18   61.20    4.09
   5   0 -18   62.25    4.37
  -5   0  19    5.90    2.64
   5   0  19    1.16    2.82
   5   0 -19    0.45    2.44
   5   0 -19    6.09    2.71
  -5   0  20   -0.99    2.72
   5   0  20    8.90    4.54
   5   0 -20    0.44    2.41
   5   0 -20    2.95    2.73
  -5   0  21    4.79    3.74
   5   0 -21   16.54    3.07
   5   0 -21   17.58    3.41
  -5   0  22    9.87    4.21
   5   0  22   23.72    4.33
   5   0 -22   19.83    3.41
   5   0 -22   27.42    3.81
   5   1   0  427.86    6.88
   5   1   0  420.85    9.81
   5   1   1  344.32    5.72
   5   1   1  351.59    7.92
   5  -1  -1  349.45    8.65
   5   1   2   62.59    1.56
   5   1   2   64.20    2.31
   5  -1  -2   64.19    1.98
   5   1  -2   61.45    2.55
   5  -1   2   57.99    1.65
   5  -1  -3  160.86    1.82
   5   1   3  163.29    3.46
   5   1   3  160.86    3.87
   5  -1  -3  158.95    4.78
   5   1  -3  159.21    3.54
   5  -1   3  160.68    4.08
   5   1   4  110.98    3.00
   5  -1  -4  111.19    1.27
   5   1   4  115.98    3.02
   5  -1  -4  116.01    3.87
   5   1  -4  115.82    3.77
   5  -1   4  117.33    3.22
   5   1   5  164.62    4.17
   5  -1  -5  170.38    2.14
   5   1   5  167.12    3.78
   5  -1  -5  169.26    5.18
   5  -1   5  159.86    4.15
   5   1  -5  163.17    4.75
   5  -1   5  158.67    3.91
   5   1   6  141.10    4.07
   5  -1  -6  136.78    4.29
   5   1   6  140.39    3.25
   5   1   6  142.14    3.44
   5  -1  -6  144.65    4.69
   5  -1   6  141.22    4.38
   5   1  -6  144.10    3.45
   5  -1   6  144.59    3.58
  -5  -1   7   73.41    1.08
   5   1   7   70.81    2.20
   5  -1  -7   80.38    3.23
   5   1   7   73.96    2.09
   5   1   7   73.73    2.19
   5  -1  -7   74.96    3.38
   5  -1   7   76.18    3.34
   5   1  -7   78.30    3.23
   5  -1   7   75.67    2.24
  -5  -1   8    1.99    0.67
   5   1   8    2.86    1.09
   5  -1  -8    3.52    1.69
   5   1   8    2.48    0.91
   5   1   8    2.74    0.98
   5  -1  -8    0.93    1.81
   5  -1   8    3.67    1.81
   5   1  -8    3.73    1.10
   5  -1   8    1.82    1.01
  -5  -1   9   78.83    2.06
   5   1   9   81.50    2.74
   5  -1  -9   78.64    2.49
   5   1   9   77.81    1.99
   5   1   9   76.94    2.09
   5  -1  -9   80.36    3.65
   5  -1   9   82.35    4.03
   5   1  -9   82.47    3.70
   5  -1   9   81.15    2.24
  -5  -1  10   65.97    2.27
   5   1  10   65.79    2.70
   5  -1 -10   75.93    3.43
   5   1  10   67.92    2.06
   5   1  10   66.29    2.25
   5  -1 -10   72.58    2.55
   5   1 -10   72.19    2.52
   5  -1  10   70.35    1.95
  -5  -1  11   28.36    1.53
   5   1  11   26.12    3.12
   5  -1 -11   35.20    2.66
   5   1  11   28.10    1.34
   5   1  11   28.39    1.40
   5  -1 -11   34.37    2.86
  -5   1  11   29.90    2.08
   5   1 -11   33.85    2.76
   5  -1  11   30.64    1.60
  -5  -1  12  165.45    4.24
   5  -1 -12  180.68    6.01
   5   1  12  158.04    2.83
   5   1  12  162.68    2.94
   5  -1 -12  174.31    6.44
  -5   1  12  165.22    4.39
   5  -1  12  156.59    3.33
   5   1 -12  181.99    6.14
   5  -1  12  170.06    3.66
  -5  -1  13   27.37    2.05
   5  -1 -13   36.68    1.97
   5  -1 -13   32.52    3.16
  -5   1  13   26.23    2.03
   5  -1  13   21.05    2.35
   5  -1  13   26.97    1.08
   5   1 -13   33.92    2.94
   5  -1  13   30.72    1.28
  -5  -1  14   41.71    2.70
   5   1  14   50.50    4.75
   5  -1 -14   57.33    3.54
   5  -1 -14   57.91    3.71
  -5   1  14   47.83    2.72
   5  -1  14   46.52    4.82
   5   1 -14   58.42    3.51
   5  -1  14   44.61    1.17
   5   1  15   27.44    2.90
   5  -1 -15   24.82    2.91
   5  -1 -15   25.99    3.11
  -5   1  15   18.31    2.31
   5  -1  15   20.60    2.79
   5   1 -15   26.17    2.89
  -5  -1  16   15.55    2.51
   5   1  16   26.04    4.56
   5  -1 -16   23.41    2.86
   5  -1 -16   21.17    3.10
  -5   1  16   12.63    2.52
   5  -1  16   22.27    4.42
   5   1 -16   23.11    1.91
  -5  -1  17    9.82    2.55
   5   1  17   18.18    4.37
   5  -1 -17   15.44    2.74
   5  -1 -17   16.68    2.93
  -5   1  17   11.42    2.54
   5  -1  17   11.76    4.31
   5   1 -17   13.60    2.67
  -5  -1  18   12.87    4.06
   5   1  18   23.77    3.51
   5  -1 -18   25.82    3.11
   5  -1 -18   32.81    3.39
  -5   1  18   10.60    3.07
   5   1 -18   25.06    3.03
   5   1 -18   26.94    3.38
  -5  -1  19    6.95    2.76
   5   1  19    0.81    4.56
   5  -1 -19    6.41    2.62
   5  -1 -19    9.53    2.81
  -5   1  19    1.54    2.85
   5  -1  19    6.37    4.76
   5   1 -19   15.82    2.67
   5   1 -19    9.10    3.06
  -5  -1  20    7.63    3.28
   5  -1 -20   15.51    2.95
   5  -1 -20   13.39    3.20
  -5   1  20    8.13    3.23
   5  -1  20   10.70    3.40
   5   1 -20   11.62    2.86
   5   1 -20   11.50    3.25
  -5  -1  21    2.14    3.36
   5   1  21   14.22    5.16
   5  -1 -21    4.82    2.76
   5  -1 -21   12.17    3.07
  -5   1  21    2.91    3.29
   5   1 -21    8.12    2.81
   5   1 -21    9.30    3.18
  -5  -1  22    0.60    3.23
   5  -1 -22    1.13    2.55
   5  -1 -22    2.18    2.82
  -5   1  22    1.31    3.18
   5  -1  22   -0.46    3.21
   5   1 -22    1.21    2.52
   5   1 -22    0.70    2.96
   5   2   0   58.97    2.47
   5  -2   0   55.04    2.55
   5   2   1  122.15    2.55
   5   2   1  124.81    3.57
   5  -2  -1  130.87    4.04
   5   2   2   86.28    1.94
   5   2   2   85.62    2.73
   5  -2  -2   90.98    3.32
   5   2   3  438.92    9.25
   5   2   3  454.45    9.16
   5  -2  -3  470.78   11.85
   5   2  -3  459.89   11.20
   5  -2   3  461.51   10.83
   5  -2  -4   11.64    0.80
   5   2   4   12.39    1.28
   5   2   4   12.17    1.34
   5  -2  -4   13.74    1.93
   5   2  -4   10.48    1.20
   5  -2   4   13.42    1.49
   5   2   5   54.85    2.20
   5  -2  -5   58.48    1.40
   5   2   5   57.61    2.03
   5  -2  -5   61.98    2.04
   5   2  -5   56.65    2.84
   5  -2   5   55.66    2.16
   5   2   6   49.00    2.39
   5  -2  -6   52.43    1.52
   5   2   6   50.99    1.80
   5  -2  -6   50.24    2.05
   5   2  -6   51.56    2.78
   5  -2   6   50.21    2.03
   5   2   7   14.27    1.91
  -5  -2   7   17.46    0.73
   5  -2  -7   18.88    0.95
   5   2   7   19.05    1.25
   5  -2  -7   19.81    1.48
   5   2  -7   14.79    2.12
   5  -2   7   18.59    1.44
   5   2   8   82.01    3.75
  -5  -2   8   86.13    1.95
   5  -2  -8   91.62    2.11
   5   2   8   87.58    2.29
   5  -2  -8   92.87    2.84
   5   2  -8   92.03    3.81
   5  -2   8   93.67    3.20
   5   2   9   48.07    3.20
  -5  -2   9   48.22    1.42
   5  -2  -9   51.85    2.25
   5  -2  -9   52.80    1.92
   5   2   9   48.39    1.92
   5  -2  -9   55.54    3.14
   5   2   9   47.09    1.71
   5  -2   9   49.73    2.25
   5   2  -9   52.65    3.07
   5  -2   9   51.06    1.82
   5   2  10   64.68    3.94
  -5  -2  10   63.36    1.95
   5  -2 -10   74.68    2.36
   5  -2 -10   72.81    3.41
   5   2  10   66.70    1.65
   5   2  10   65.26    2.27
   5  -2 -10   69.57    3.70
   5  -2  10   64.52    3.91
   5   2 -10   67.57    3.50
   5  -2  10   65.32    2.00
   5   2  11   21.36    2.68
  -5  -2  11   16.23    1.81
   5  -2 -11   14.91    2.29
   5   2  11   14.08    1.05
   5   2  11   14.89    0.96
   5  -2 -11   16.98    2.51
   5   2 -11   21.00    2.48
   5  -2  11   15.65    1.21
  -5  -2  12   43.01    2.81
   5  -2 -12   54.74    3.32
   5   2  12   43.52    1.21
   5   2  12   40.93    1.33
   5  -2 -12   50.21    3.45
   5   2 -12   53.24    3.42
   5  -2  12   47.06    2.02
  -5  -2  13   98.14    3.75
   5  -2 -13  111.45    3.43
   5  -2 -13  110.98    5.07
  -5   2  13   96.32    3.90
   5  -2  13  115.64    6.45
   5   2 -13  115.04    4.99
   5  -2  13  104.66    2.82
   5   2  14   62.95    5.20
  -5  -2  14   56.88    3.23
   5  -2 -14   82.10    4.08
   5  -2 -14   79.36    4.31
  -5   2  14   62.73    3.41
   5  -2  14   71.04    3.94
   5   2 -14   83.23    4.25
   5  -2  14   64.88    2.04
   5   2  15   28.30    4.55
  -5  -2  15   22.95    3.43
   5  -2 -15   35.41    3.14
   5  -2 -15   38.30    3.33
  -5   2  15   19.57    2.67
   5  -2  15   30.67    4.58
   5   2 -15   36.56    2.11
   5  -2  15   27.39    1.17
   5   2  16   17.24    4.28
  -5  -2  16   13.66    2.53
   5  -2 -16   19.30    2.84
   5  -2 -16   26.13    2.99
  -5   2  16   11.73    2.58
   5  -2  16   18.50    2.75
   5   2 -16   22.72    2.81
   5   2  17   20.99    3.00
  -5  -2  17   12.30    2.80
   5  -2 -17   25.88    2.98
   5  -2 -17   22.28    3.13
  -5   2  17   14.79    2.85
   5  -2  17   17.72    4.72
   5   2 -17   30.12    3.07
   5   2  18    7.96    4.31
  -5  -2  18    6.33    2.71
   5  -2 -18    7.62    2.60
   5  -2 -18   11.34    2.80
  -5   2  18    7.64    2.64
   5  -2  18    9.30    2.90
   5   2 -18   11.80    2.70
   5   2  19   10.82    4.50
  -5  -2  19    3.39    2.85
   5  -2 -19    9.20    2.69
   5  -2 -19   10.37    2.92
  -5   2  19    1.38    2.72
   5  -2  19    7.43    4.51
   5   2 -19    6.43    2.54
   5   2  20   27.15    5.93
  -5  -2  20   16.72    4.84
   5  -2 -20   27.65    3.44
   5  -2 -20   25.88    3.66
  -5   2  20   15.85    3.99
   5  -2  20   40.91    6.58
   5   2 -20   27.50    3.48
   5   2 -20   32.23    3.99
   5   2  21    4.03    3.08
  -5  -2  21    0.98    3.06
   5  -2 -21    2.93    2.56
   5  -2 -21    1.71    2.75
  -5   2  21    3.68    3.15
   5   2 -21    2.93    2.67
   5   2 -21    3.95    3.13
  -5  -2  22    8.44    3.69
   5  -2 -22    9.35    3.90
   5  -2 -22    9.98    3.19
  -5   2  22   10.10    3.76
   5   2 -22    6.24    3.05
   5   2 -22   11.30    3.53
  -5  -3   0 1024.06   22.60
  -5  -3   0 1007.98   25.26
   5   3   0  997.83   27.38
   5  -3   0 1030.16   28.63
  -5  -3   1   85.77    1.78
  -5  -3   1   80.39    2.17
   5   3   1   79.14    2.80
   5  -3  -1   84.14    3.32
  -5  -3  -1   82.35    1.89
  -5  -3  -1   80.19    2.83
   5   3  -1   82.00    2.95
   5   3   2  207.51    4.12
  -5  -3   2  214.06    3.20
  -5  -3   2  209.65    4.44
   5   3   2  209.39    5.04
   5  -3  -2  213.03    5.89
  -5   3  -2  204.86    4.42
  -5  -3  -2  208.81    3.98
  -5  -3  -2  197.46    4.72
   5   3  -2  203.73    5.38
   5   3   3    3.73    1.03
  -5  -3   3    4.54    0.53
  -5  -3   3    4.85    1.08
   5   3   3    5.34    1.30
   5  -3  -3    7.00    1.16
  -5   3  -3    5.65    1.53
  -5  -3  -3    5.54    1.13
  -5  -3  -3    6.98    0.82
   5   3  -3    3.74    1.70
   5  -3   3    4.84    1.37
  -5  -3   4   15.53    0.60
   5   3   4   16.59    1.40
  -5  -3   4   14.70    1.33
   5   3   4   17.27    1.45
   5  -3  -4   12.69    2.13
  -5   3  -4   15.26    1.75
  -5  -3  -4   15.00    1.51
   5   3  -4   14.72    1.92
   5  -3   4   13.84    1.62
   5  -3  -5  115.51    2.25
   5   3   5  108.00    2.50
  -5  -3   5  107.42    2.86
   5   3   5  113.15    2.97
   5  -3  -5  109.25    4.11
  -5   3  -5  110.86    3.52
  -5  -3  -5  115.21    3.52
   5   3  -5  112.26    4.01
   5  -3   5  112.41    3.29
   5   3   6  112.18    3.75
   5  -3  -6  125.39    2.55
  -5  -3   6  121.86    4.38
   5   3   6  118.03    3.54
   5  -3  -6  125.19    4.40
  -5   3  -6  115.53    3.56
  -5  -3  -6  124.15    3.92
   5   3  -6  121.77    4.18
   5  -3   6  117.18    3.34
   5   3   7   83.57    3.46
   5  -3  -7   91.64    2.73
  -5  -3   7   86.98    3.62
   5   3   7   90.95    2.94
   5  -3  -7   91.41    3.87
  -5   3  -7   87.30    3.03
  -5  -3  -7   94.05    2.69
   5   3  -7   92.42    2.67
   5  -3   7   89.34    2.80
   5   3   8  343.78    8.40
   5  -3  -8  377.76    7.76
  -5  -3   8  362.81    7.34
  -5  -3   8  344.42    8.14
   5   3   8  359.38    7.35
   5  -3  -8  357.04   10.47
  -5   3  -8  363.58    8.65
  -5  -3  -8  369.56   10.64
   5   3  -8  367.01   10.19
   5  -3   8  355.95    8.19
   5   3   9   51.53    3.37
   5  -3  -9   55.17    2.07
  -5  -3   9   52.94    1.69
   5   3   9   53.91    1.64
   5  -3  -9   57.72    3.36
  -5   3  -9   56.10    2.34
  -5  -3  -9   53.41    2.33
   5   3  -9   58.03    3.26
   5  -3   9   53.32    2.06
   5   3  10   69.43    4.04
   5  -3 -10   71.80    2.53
  -5  -3  10   68.38    2.18
   5   3  10   67.14    1.75
   5  -3 -10   72.37    3.83
   5   3 -10   77.51    3.80
   5  -3  10   70.97    2.35
   5   3  11   28.44    3.31
  -5  -3  11   35.79    2.42
   5  -3 -11   47.02    2.31
   5   3  11   40.45    1.52
   5  -3 -11   42.68    3.31
   5   3  11   40.06    1.78
   5   3 -11   45.57    3.18
   5  -3  11   41.92    1.90
  -5  -3  12  172.87    5.34
   5  -3 -12  219.22    5.91
   5  -3 -12  205.62    6.69
   5   3  12  182.07    3.33
   5  -3 -12  217.91    5.65
   5   3 -12  215.62    5.63
   5  -3  12  205.34    4.72
  -5  -3  13   94.65    3.71
   5  -3 -13  112.74    4.31
   5  -3 -13  108.14    4.78
   5  -3 -13  105.88    5.05
   5  -3  13  102.06    6.58
   5   3 -13  113.25    4.86
   5  -3  13   96.65    2.64
   5   3  14  118.29    7.11
   5  -3 -14  128.85    5.48
   5  -3 -14  126.98    5.82
   5  -3  14  127.27    7.83
   5   3 -14  134.57    5.56
   5  -3  14  111.55    3.46
   5   3  15  115.11    7.52
   5  -3 -15  117.65    3.94
   5  -3 -15  122.31    4.10
   5  -3  15  115.38    5.53
   5   3 -15  120.85    5.34
   5  -3  15  100.27    3.01
   5   3  16   19.72    4.39
  -5  -3  16   18.62    2.78
   5  -3 -16   22.61    3.03
   5  -3 -16   28.19    3.15
   5  -3  16   29.66    4.66
   5   3 -16   26.43    3.05
   5  -3  16   20.80    1.09
   5   3  17    4.83    3.74
  -5  -3  17    3.10    2.36
   5  -3 -17    5.86    2.40
   5  -3 -17    3.27    2.51
   5  -3  17    3.46    2.39
   5  -3  17    0.15    0.69
   5   3 -17    0.79    1.41
   5   3  18   15.50    4.86
  -5  -3  18   14.38    3.34
   5  -3 -18   24.46    3.13
   5  -3 -18   23.58    3.26
   5  -3  18   19.83    5.24
   5   3 -18   22.69    3.15
   5   3  19   25.44    3.54
  -5  -3  19   15.32    3.53
   5  -3 -19   21.88    3.25
   5  -3 -19   23.94    3.34
  -5   3  19    8.35    3.52
   5  -3  19   19.32    5.50
   5   3 -19   22.47    3.12
   5   3  20   32.48    4.39
  -5  -3  20   22.90    4.30
   5  -3 -20   37.55    3.81
   5  -3 -20   40.68    3.94
  -5   3  20   14.87    4.50
   5  -3  20   37.09    6.71
   5   3 -20   39.88    3.83
   5   3  21    7.19    5.16
  -5  -3  21    3.23    3.44
   5  -3 -21    7.54    2.90
   5  -3 -21    8.26    2.93
  -5   3  21    2.37    3.52
   5  -3  21    9.61    5.34
   5   3 -21    7.16    2.90
  -5  -4   0   20.77    1.12
  -5  -4   0   19.93    1.30
   5   4   0   18.69    1.22
   5  -4   0   20.87    2.06
  -5   4   0   17.32    2.23
  -5  -4   1   16.90    0.95
  -5  -4   1   15.10    1.27
   5   4   1   16.44    1.70
   5  -4  -1   15.85    2.04
  -5   4  -1   15.48    2.09
  -5  -4  -1   15.61    1.54
  -5  -4  -1   16.99    1.18
   5   4  -1   16.63    1.87
   5  -4   1   18.06    1.97
  -5   4   1   16.51    2.21
  -5  -4   2  194.63    3.25
  -5  -4   2  192.94    4.33
   5   4   2  188.47    4.91
   5  -4  -2  193.81    5.79
  -5   4  -2  192.23    4.35
  -5  -4  -2  205.15    4.41
  -5  -4  -2  192.29    5.04
   5   4  -2  193.73    5.36
  -5   4   2  199.10    5.98
  -5  -4   3   83.47    1.95
  -5  -4   3   85.34    2.52
   5   4   3   87.94    2.11
   5  -4  -3   89.48    3.63
  -5   4  -3   81.09    3.31
  -5  -4  -3   89.97    2.67
  -5  -4  -3   85.66    2.92
   5   4  -3   84.69    3.44
   5   4   4  433.68   10.25
  -5  -4   4  445.52   10.12
   5   4   4  448.75   10.30
   5  -4  -4  454.43   10.49
  -5   4  -4  461.81   11.53
  -5  -4  -4  455.22   10.31
  -5  -4  -4  446.56    8.96
   5   4  -4  453.55   11.48
   5  -4   4  410.42   10.07
   5  -4  -5   58.00    1.85
   5   4   5   51.14    2.39
  -5  -4   5   53.20    2.98
   5   4   5   54.29    2.12
   5  -4  -5   51.72    2.13
  -5   4  -5   56.56    2.70
  -5  -4  -5   53.69    2.60
  -5  -4  -5   53.57    2.20
   5   4  -5   56.07    2.97
   5  -4   5   52.38    2.45
   5   4   6  209.64    5.93
   5  -4  -6  220.72    5.33
  -5  -4   6  214.67    6.67
   5   4   6  215.62    4.81
   5  -4  -6  217.35    6.66
  -5   4  -6  206.22    5.84
  -5  -4  -6  215.53    5.95
  -5  -4  -6  218.23    4.92
   5   4  -6  212.61    4.94
   5  -4   6  217.08    5.43
   5   4   7   53.11    2.11
   5  -4  -7   57.96    2.08
  -5  -4   7   57.51    2.29
   5   4   7   58.79    2.01
   5  -4  -7   55.80    3.45
  -5   4  -7   56.45    2.72
  -5  -4  -7   60.96    3.16
  -5  -4  -7   55.78    1.96
   5   4  -7   54.17    3.16
   5  -4   7   51.70    2.39
   5   4   8  196.26    6.62
   5  -4  -8  204.03    4.79
  -5  -4   8  202.23    6.78
   5   4   8  201.26    4.43
   5  -4  -8  207.90    6.70
  -5   4  -8  199.26    5.63
  -5  -4  -8  216.24    6.76
   5   4  -8  211.82    6.60
   5  -4   8  198.06    5.05
   5   4   9    4.72    1.39
   5  -4  -9    3.09    1.42
  -5  -4   9    3.20    2.15
   5   4   9    5.23    1.01
   5  -4  -9    0.52    2.13
  -5   4  -9    4.65    1.58
  -5  -4  -9    4.62    2.29
   5   4  -9    3.47    2.06
   5  -4   9    2.22    1.36
   5   4  10  242.15    8.70
   5  -4 -10  253.65    7.69
  -5  -4  10  248.24    6.50
   5   4  10  246.70    4.98
   5  -4 -10  259.43    8.31
  -5   4 -10  242.78    6.54
  -5  -4 -10  269.32    9.34
   5   4 -10  257.38    6.42
   5  -4  10  248.99    7.13
   5  -4 -11   96.24    3.56
  -5  -4  11   73.42    3.17
  -5  -4  11   91.83    4.59
   5   4  11   85.33    2.48
   5  -4 -11   97.46    3.20
  -5   4 -11   88.48    4.13
  -5  -4 -11   93.00    5.39
   5   4 -11   97.08    4.47
   5  -4  11   85.98    2.94
   5  -4 -12   21.47    2.23
  -5  -4  12   18.25    1.95
  -5  -4  12   23.09    1.83
   5   4  12   16.94    1.16
   5  -4 -12   18.91    2.84
  -5   4 -12   19.60    1.89
  -5  -4 -12   21.64    2.26
   5   4 -12   19.69    2.73
   5  -4  12   20.45    1.59
   5  -4 -13   33.57    2.77
  -5  -4  13   25.62    2.37
   5  -4 -13   31.73    3.19
  -5   4 -13   31.48    2.75
   5   4 -13   35.88    3.19
   5  -4  13   30.14    1.78
   5   4  14   43.45    3.20
  -5  -4  14   32.61    2.95
   5  -4 -14   53.12    3.41
   5  -4 -14   43.76    3.33
   5  -4 -14   49.82    3.59
  -5   4 -14   45.37    2.29
   5  -4  14   42.35    3.46
   5   4 -14   46.78    3.62
   5  -4  14   40.64    1.93
   5   4  15   62.13    4.01
  -5  -4  15   49.60    3.67
   5  -4 -15   74.21    4.28
   5  -4 -15   66.37    4.14
   5  -4 -15   67.87    2.96
   5  -4  15   57.05    6.27
   5   4 -15   68.27    4.27
   5  -4  15   57.25    2.25
   5   4  16   23.34    2.96
  -5  -4  16   13.90    2.77
   5  -4 -16   19.96    3.03
   5  -4 -16   22.04    3.02
   5  -4  16   25.28    4.92
   5   4 -16   21.88    3.06
   5  -4  16   17.83    1.86
   5   4  17    0.15    2.25
  -5  -4  17   -1.13    2.24
   5  -4 -17   -0.01    2.31
   5  -4 -17   -1.79    2.32
   5  -4  17    3.06    2.51
   5   4 -17    5.19    2.46
   5  -4  17    0.56    1.28
   5   4  18    8.67    4.40
  -5  -4  18    1.98    2.85
   5  -4 -18    8.67    2.72
   5  -4 -18    9.33    2.78
   5  -4  18    3.14    4.56
   5   4 -18    6.26    2.72
[truncated: 262,334 more chars]
